# Supplementary material for: Survival analysis in breast cancer using proteomic data from four independent datasets
Source: Sci Rep. 2021 Aug 18;11:16787. doi: 10.1038/s41598-021-96340-5 (PMC8373859; doi:10.1038/s41598-021-96340-5)
Supplement: Supplementary file 2 — Supplementary Information 2. [file 41598_2021_96340_MOESM2_ESM.xlsx]

## Sheet: Spl Table 1_Protein list
Original symbol	included in TCGA-RPPA	included in Liu 2014	included in DeMarchi 2015	included in Tang 2018	Uniprot ID	Protein name	Protein names (synonym)	Official gene symbol	Gene names (synonym)	Organism	Length	Cross-reference (RefSeq)	Cross-reference (EMBL)
A1BG	yes	no	no	yes	P04217	Alpha-1B-glycoprotein	Alpha-1B-glycoprotein (Alpha-1-B glycoprotein)	A1BG	A1BG	Homo sapiens (Human)	495	NP_570602.2 [P04217-1];	AB073611;AF414429;AK289417;BC035719;
A1CF	yes	no	no	yes	Q9NQ94	APOBEC1 complementation factor	APOBEC1 complementation factor (APOBEC1-stimulating protein)	A1CF	A1CF ACF ASP	Homo sapiens (Human)	594	NP_001185747.1 [Q9NQ94-2];NP_001185748.1;NP_001185749.1 [Q9NQ94-4];NP_055391.2 [Q9NQ94-2];NP_620310.1 [Q9NQ94-1];NP_620311.1 [Q9NQ94-4];XP_005269775.1 [Q9NQ94-1];XP_005269777.1;XP_016871649.1;	AJ272078;AJ272079;AF209192;AF271789;AF271790;AK000324;AK291982;CH471083;CH471083;CH471083;BC130519;BC144196;
A2M	yes	no	yes	yes	P01023	Alpha-2-macroglobulin	Alpha-2-macroglobulin (Alpha-2-M) (C3 and PZP-like alpha-2-macroglobulin domain-containing protein 5)	A2MG	A2M CPAMD5 FWP007	Homo sapiens (Human)	1474	NP_000005.2;NP_001334352.1;NP_001334353.1;NP_001334354.1;	M11313;AY591530;AB209614;CR749334;BC026246;BC040071;Z11711;X68728;X68729;M36501;AF109189;
A2ML1	yes	yes	yes	no	A8K2U0	Alpha-2-macroglobulin-like protein 1	Alpha-2-macroglobulin-like protein 1 (C3 and PZP-like alpha-2-macroglobulin domain-containing protein 9)	A2ML1	A2ML1 CPAMD9	Homo sapiens (Human)	1454	NP_001269353.1;XP_016874359.1 [A8K2U0-1];	AK057908;AK096448;AK123591;AK123592;AK290355;AK302555;CH471116;CH471116;BC093840;BC112131;
AAAS	yes	no	no	yes	Q9NRG9	Aladin	Aladin (Adracalin)	AAAS	AAAS ADRACALA GL003	Homo sapiens (Human)	546	NP_001166937.1 [Q9NRG9-2];NP_056480.1 [Q9NRG9-1];	AJ289857;AJ289841;AJ289842;AJ289843;AJ289844;AJ289845;AJ289846;AJ289847;AJ289848;AJ289849;AJ289850;AJ289851;AJ289852;AJ289853;AJ289854;AJ289855;AJ289856;AJ297977;AY237818;AF226048;AK000833;BT006912;BC000659;AL110160;
AACS	yes	no	yes	yes	Q86V21	Acetoacetyl-CoA synthetase	Acetoacetyl-CoA synthetase (EC 6.2.1.16) (Acyl-CoA synthetase family member 1) (Protein sur-5 homolog)	AACS	AACS ACSF1	Homo sapiens (Human)	672	NP_001306768.1 [Q86V21-2];NP_076417.2 [Q86V21-1];	AB054121;AK022451;AK024036;CH471054;BC004997;BC040490;BC040574;BC041000;BC051862;AY091468;AL833047;
AAK1	yes	no	no	yes	Q2M2I8	AP2-associated protein kinase 1	AP2-associated protein kinase 1 (EC 2.7.11.1) (Adaptor-associated kinase 1)	AAK1	AAK1 KIAA1048	Homo sapiens (Human)	961	NP_055726.3;	AB028971;AC092431;AC079121;BC104842;BC111965;
AAMDC	yes	no	no	yes	Q9H7C9	Mth938 domain-containing protein	Mth938 domain-containing protein (Adipogenesis associated Mth938 domain-containing protein)	AAMDC	AAMDC C11orf67 PTD015	Homo sapiens (Human)	122	NP_001303886.1;NP_001303889.1 [Q9H7C9-1];NP_001303890.1 [Q9H7C9-1];NP_001303891.1 [Q9H7C9-1];NP_078960.1 [Q9H7C9-1];XP_011543271.1 [Q9H7C9-1];	AF092136;AK024688;CR457332;BC002752;BC016854;
AAMP	yes	no	no	yes	Q13685	Angio-associated migratory cell protein	Angio-associated migratory cell protein	AAMP	AAMP	Homo sapiens (Human)	434	NP_001078.2;	M95627;CR456755;BC008809;BC020244;BC039866;
AARD	yes	no	no	yes	Q4LEZ3	Alanine and arginine-rich domain-containing protein	Alanine and arginine-rich domain-containing protein	AARD	AARD C8orf85	Homo sapiens (Human)	155	NP_001020528.1;	AB181519;BC142621;
AARS	yes	yes	no	yes	P49588	Alanine--tRNA ligase, cytoplasmic	Alanine--tRNA ligase, cytoplasmic (EC 6.1.1.7) (Alanyl-tRNA synthetase) (AlaRS) (Renal carcinoma antigen NY-REN-42)	SYAC	AARS1 AARS	Homo sapiens (Human)	968	NP_001596.2 [P49588-1];	D32050;AK299098;AK222824;CH471241;BC011451;
AARS2	yes	no	no	yes	Q5JTZ9	Alanine--tRNA ligase, mitochondrial	Alanine--tRNA ligase, mitochondrial (EC 6.1.1.7) (Alanyl-tRNA synthetase) (AlaRS)	SYAM	AARS2 AARSL KIAA1270	Homo sapiens (Human)	985	NP_065796.1;	AB033096;BC013593;BC033169;BC131728;
AASDHPPT	yes	yes	yes	yes	Q9NRN7	L-aminoadipate-semialdehyde dehydrogenase-phosphopantetheinyl transferase	L-aminoadipate-semialdehyde dehydrogenase-phosphopantetheinyl transferase (EC 2.7.8.7) (4'-phosphopantetheinyl transferase) (Alpha-aminoadipic semialdehyde dehydrogenase-phosphopantetheinyl transferase) (AASD-PPT) (LYS5 ortholog)	ADPPT	AASDHPPT CGI-80 HAH-P HSPC223 x0005	Homo sapiens (Human)	309	NP_056238.2 [Q9NRN7-1];	AF302110;AF151838;AF151057;AF136978;AF201943;AK312529;AK293362;CH471065;BC015470;BC016728;AL050073;
AASS	yes	no	no	yes	Q9UDR5	Alpha-aminoadipic semialdehyde synthase, mitochondrial	Alpha-aminoadipic semialdehyde synthase, mitochondrial (LKR/SDH) [Includes: Lysine ketoglutarate reductase (LKR) (LOR) (EC 1.5.1.8); Saccharopine dehydrogenase (SDH) (EC 1.5.1.9)]	AASS	AASS	Homo sapiens (Human)	926	NP_005754.2;	AF229180;AJ007714;AC006020;
AATF	yes	no	no	yes	Q9NY61	Protein AATF	Protein AATF (Apoptosis-antagonizing transcription factor) (Rb-binding protein Che-1)	AATF	AATF CHE1 DED HSPC277	Homo sapiens (Human)	560	NP_036270.1;	AJ249940;AF083208;AK057229;CH471199;BC000591;AF161395;
ABAT	yes	no	no	yes	P80404	4-aminobutyrate aminotransferase, mitochondrial	4-aminobutyrate aminotransferase, mitochondrial (EC 2.6.1.19) ((S)-3-amino-2-methylpropionate transaminase) (EC 2.6.1.22) (GABA aminotransferase) (GABA-AT) (Gamma-amino-N-butyrate transaminase) (GABA transaminase) (GABA-T) (L-AIBAT)	GABT	ABAT GABAT	Homo sapiens (Human)	500	NP_000654.2;NP_001120920.1;NP_065737.2;XP_011520702.1;XP_011520703.1;	L32961;U80226;AK290501;BC015628;BC031413;S75578;
ABCA1	yes	no	no	yes	O95477	Phospholipid-transporting ATPase ABCA1	Phospholipid-transporting ATPase ABCA1 (EC 7.6.2.1) (ATP-binding cassette sub-family A member 1) (ATP-binding cassette transporter 1) (ABC-1) (ATP-binding cassette 1) (Cholesterol efflux regulatory protein)	ABCA1	ABCA1 ABC1 CERP	Homo sapiens (Human)	2261	NP_005493.2;	AF275948;AF285167;AF287262;AB055982;AJ012376;AF165281;AF165286;AF165282;AF165283;AF165284;AF165285;AF165306;AF165287;AF165288;AF165289;AF165290;AF165291;AF165292;AF165293;AF165294;AF165295;AF165296;AF165297;AF165298;AF165299;AF165300;AF165301;AF165302;AF165303;AF165304;AF165305;AF165309;AF165307;AF165308;AF165310;
ABCA10	yes	no	no	yes	Q8WWZ4	ATP-binding cassette sub-family A member 10	ATP-binding cassette sub-family A member 10	ABCAA	ABCA10	Homo sapiens (Human)	1543	NP_525021.3 [Q8WWZ4-1];	AY028900;AY247065;AY247105;AY247069;AY247070;AY247071;AY247072;AY247073;AY247074;AY247075;AY247076;AY247077;AY247078;AY247079;AY247080;AY247081;AY247082;AY247083;AY247084;AY247085;AY247086;AY247087;AY247088;AY247089;AY247090;AY247091;AY247092;AY247093;AY247094;AY247095;AY247096;AY247097;AY247098;AY247099;AY247100;AY247101;AY247102;AY247103;AY247104;AL832004;BC031026;BC051320;
ABCA12	yes	no	no	yes	Q86UK0	ATP-binding cassette sub-family A member 12	ATP-binding cassette sub-family A member 12 (ATP-binding cassette transporter 12) (ATP-binding cassette 12)	ABCAC	ABCA12 ABC12	Homo sapiens (Human)	2595	NP_056472.2 [Q86UK0-2];NP_775099.2 [Q86UK0-1];	AY219711;AY033486;AC072062;AC114780;AF418105;AL080207;
ABCA13	yes	no	no	yes	Q86UQ4	ATP-binding cassette sub-family A member 13	ATP-binding cassette sub-family A member 13	ABCAD	ABCA13	Homo sapiens (Human)	5058	NP_689914.3;	AY204751;JF913488;JF913489;JF913490;JF913491;JF913492;AK091270;AK126220;AF501281;
ABCA2	yes	no	no	yes	Q9BZC7	ATP-binding cassette sub-family A member 2	ATP-binding cassette sub-family A member 2 (ATP-binding cassette transporter 2) (ATP-binding cassette 2)	ABCA2	ABCA2 ABC2 KIAA1062	Homo sapiens (Human)	2435	NP_001597.2 [Q9BZC7-3];NP_997698.1;XP_006717059.1 [Q9BZC7-1];	AF327657;AF327705;AF327658;AF327659;AF327660;AF327661;AF327662;AF327663;AF327664;AF327665;AF327666;AF327667;AF327668;AF327669;AF327670;AF327671;AF327672;AF327673;AF327674;AF327675;AF327676;AF327677;AF327678;AF327679;AF327680;AF327681;AF327682;AF327683;AF327684;AF327685;AF327686;AF327687;AF327688;AF327689;AF327690;AF327691;AF327692;AF327693;AF327694;AF327695;AF327696;AF327697;AF327698;AF327699;AF3…
ABCA3	yes	no	no	yes	Q99758	ATP-binding cassette sub-family A member 3	ATP-binding cassette sub-family A member 3 (ABC-C transporter) (ATP-binding cassette transporter 3) (ATP-binding cassette 3)	ABCA3	ABCA3 ABC3	Homo sapiens (Human)	1704	NP_001080.2 [Q99758-1];	U78735;X97187;AB070929;DQ073080;CH471112;BC020724;BC062779;BC140895;BC146866;
ABCA4	yes	no	no	yes	P78363	Retinal-specific phospholipid-transporting ATPase ABCA4	Retinal-specific phospholipid-transporting ATPase ABCA4 (EC 7.6.2.1) (ATP-binding cassette sub-family A member 4) (RIM ABC transporter) (RIM protein) (RmP) (Retinal-specific ATP-binding cassette transporter) (Stargardt disease protein)	ABCA4	ABCA4 ABCR	Homo sapiens (Human)	2273	NP_000341.2;	U88667;AF000148;Y15635;Y15636;Y15637;Y15638;Y15639;Y15640;Y15641;Y15642;Y15643;Y15644;Y15645;Y15646;Y15647;Y15648;Y15649;Y15650;Y15651;Y15652;Y15653;Y15654;Y15655;Y15656;Y15657;Y15658;Y15659;Y15660;Y15661;Y15662;Y15663;Y15664;Y15665;Y15666;Y15667;Y15668;Y15669;Y15670;Y15671;Y15672;Y15673;Y15674;Y15675;Y15676;Y15677;Y15678;Y15679;Y15680;Y15681;Y15682;Y15683;Y15684;AF001945;AB210040;DQ426859;
ABCA5	yes	no	no	yes	Q8WWZ7	ATP-binding cassette sub-family A member 5	ATP-binding cassette sub-family A member 5	ABCA5	ABCA5 KIAA1888	Homo sapiens (Human)	1642	NP_061142.2 [Q8WWZ7-1];NP_758424.1 [Q8WWZ7-1];	AY028897;AJ275973;AJ512612;AK056533;AK058170;AB067475;
ABCA7	yes	no	no	yes	Q8IZY2	Phospholipid-transporting ATPase ABCA7	Phospholipid-transporting ATPase ABCA7 (EC 7.6.2.1) (ABCA-SSN) (ATP-binding cassette sub-family A member 7) (Autoantigen SS-N) (Macrophage ABC transporter)	ABCA7	ABCA7	Homo sapiens (Human)	2146	NP_061985.2 [Q8IZY2-1];XP_011525930.1;	AF250238;AF311102;AF311058;AF311059;AF311060;AF311061;AF311062;AF311063;AF311064;AF311065;AF311066;AF311067;AF311068;AF311057;AF311069;AF311070;AF311071;AF311072;AF311073;AF311074;AF311075;AF311076;AF311077;AF311078;AF311079;AF311080;AF311081;AF311082;AF311083;AF311084;AF311085;AF311086;AF311087;AF311088;AF311089;AF311090;AF311091;AF311092;AF311093;AF311094;AF311095;AF311096;AF311097;AF311098;AF3…
ABCA8	yes	no	no	yes	O94911	ATP-binding cassette sub-family A member 8	ATP-binding cassette sub-family A member 8	ABCA8	ABCA8 KIAA0822	Homo sapiens (Human)	1581	NP_001275914.1 [O94911-3];NP_001275915.1;NP_009099.1 [O94911-1];XP_005256995.1;	AB020629;BC024003;BC047765;BC094689;BC130280;
ABCA9	yes	no	no	yes	Q8IUA7	ATP-binding cassette sub-family A member 9	ATP-binding cassette sub-family A member 9	ABCA9	ABCA9	Homo sapiens (Human)	1624	NP_525022.2 [Q8IUA7-1];	AY028899;AF423307;AF423346;AF423308;AF423309;AF423310;AF423311;AF423312;AF423313;AF423314;AF423315;AF423316;AF423317;AF423318;AF423320;AF423321;AF423322;AF423323;AF423324;AF423325;AF423326;AF423327;AF423328;AF423329;AF423330;AF423331;AF423332;AF423333;AF423334;AF423335;AF423336;AF423337;AF423338;AF423339;AF423340;AF423341;AF423342;AF423343;AF423344;AF423345;BC062472;AK057068;AK074491;
ABCB1	yes	no	no	yes	P08183	ATP-dependent translocase ABCB1	ATP-dependent translocase ABCB1 (ATP-binding cassette sub-family B member 1) (Multidrug resistance protein 1) (EC 7.6.2.2) (P-glycoprotein 1) (Phospholipid transporter ABCB1) (EC 7.6.2.1) (CD antigen CD243)	MDR1	ABCB1 MDR1 PGY1	Homo sapiens (Human)	1280	NP_000918.2 [P08183-1];	M14758;M29447;M29424;M29425;M29426;M29427;M29428;M29429;M29430;M29431;M29432;M29433;M29434;M29435;M29436;M29437;M29438;M29439;M29440;M29441;M29442;M29443;M29444;M29445;M29446;AF016535;EU854148;AY910577;AK290159;AC002457;M37724;M37725;X58723;
ABCB10	yes	no	no	yes	Q9NRK6	ATP-binding cassette sub-family B member 10, mitochondrial	ATP-binding cassette sub-family B member 10, mitochondrial (ATP-binding cassette transporter 10) (ABC transporter 10 protein) (Mitochondrial ATP-binding cassette 2) (M-ABC2)	ABCBA	ABCB10	Homo sapiens (Human)	738	NP_036221.2;	AF216833;AB013380;CH471098;BC064930;U18237;
ABCB11	yes	no	no	yes	O95342	Bile salt export pump	Bile salt export pump (EC 7.6.2.-) (ATP-binding cassette sub-family B member 11)	ABCBB	ABCB11 BSEP	Homo sapiens (Human)	1321	NP_003733.2;	AF091582;AF136523;AC008177;
ABCB5	yes	no	no	yes	Q2M3G0	ATP-binding cassette sub-family B member 5	ATP-binding cassette sub-family B member 5 (ABCB5 P-gp) (P-glycoprotein ABCB5)	ABCB5	ABCB5	Homo sapiens (Human)	1257	NP_001157413.1 [Q2M3G0-4];NP_001157414.1 [Q2M3G0-2];NP_001157465.1 [Q2M3G0-3];NP_848654.3 [Q2M3G0-1];XP_011513669.1 [Q2M3G0-1];	AF319622;AF399931;AY090613;AY234788;AY851364;AY851365;GU437216;GU437217;AB353947;AY230001;CH236948;CH471073;BC104894;BC104920;
ABCB7	yes	yes	no	yes	O75027	ATP-binding cassette sub-family B member 7, mitochondrial	ATP-binding cassette sub-family B member 7, mitochondrial (ATP-binding cassette transporter 7) (ABC transporter 7 protein)	ABCB7	ABCB7 ABC7	Homo sapiens (Human)	752	NP_001258625.1 [O75027-1];NP_001258626.1 [O75027-3];NP_004290.2 [O75027-2];	AB005289;AF133659;AF241887;AF241872;AF241873;AF241874;AF241875;AF241876;AF241877;AF241878;AF241879;AF241880;AF241881;AF241882;AF241883;AF241884;AF241885;AF241886;AF038950;BT009918;CH471104;BC006323;AF078777;
ABCB8	yes	no	no	yes	Q9NUT2	Mitochondrial potassium channel ATP-binding subunit	Mitochondrial potassium channel ATP-binding subunit (ATP-binding cassette sub-family B member 8, mitochondrial) (ABCB8) (Mitochondrial ATP-binding cassette 1) (M-ABC1) (Mitochondrial sulfonylurea-receptor) (MITOSUR)	MITOS	ABCB8 MABC1 MITOSUR	Homo sapiens (Human)	735	NP_001269220.1 [Q9NUT2-1];NP_001269221.1 [Q9NUT2-3];NP_001269222.1 [Q9NUT2-4];NP_009119.2 [Q9NUT2-2];	AF047690;AK002018;AK024401;AK222911;AK294344;AK314721;CH471173;CH471173;CH471173;BC141814;BC141836;BC151235;
ABCC1	yes	no	yes	yes	P33527	Multidrug resistance-associated protein 1	Multidrug resistance-associated protein 1 (EC 7.6.2.2) (ATP-binding cassette sub-family C member 1) (Glutathione-S-conjugate-translocating ATPase ABCC1) (EC 7.6.2.3) (Leukotriene C(4) transporter) (LTC4 transporter)	MRP1	ABCC1 MRP MRP1	Homo sapiens (Human)	1531	NP_004987.2 [P33527-1];	L05628;AF022853;AF022827;AF022828;AF022829;AF022831;AF022833;AF022835;AF022837;AF022839;AF022841;AF022850;AF022849;AF022848;AF022847;AF022846;AF022845;AF022844;AF022843;AF022842;AF022852;AF022851;AF022840;AF022838;AF022836;AF022834;AF022832;AF022826;AF022825;AF022824;AF022830;AF022853;AF022824;AF022825;AF022826;AF022828;AF022830;AF022832;AF022834;AF022836;AF022838;AF022848;AF022847;AF022846;AF022…
ABCC10	yes	no	no	yes	Q5T3U5	Multidrug resistance-associated protein 7	Multidrug resistance-associated protein 7 (ATP-binding cassette sub-family C member 10)	MRP7	ABCC10 MRP7 SIMRP7	Homo sapiens (Human)	1492	NP_001185863.1 [Q5T3U5-1];NP_258261.2 [Q5T3U5-2];	AY032599;AK000002;AK024446;AL133613;
ABCC12	yes	no	no	yes	Q96J65	Multidrug resistance-associated protein 9	Multidrug resistance-associated protein 9 (ATP-binding cassette sub-family C member 12)	MRP9	ABCC12 MRP9	Homo sapiens (Human)	1359	NP_150229.2 [Q96J65-1];	AF395908;AF395909;AF411577;AF411578;AY040220;AY196326;
ABCC2	yes	no	no	yes	Q92887	Canalicular multispecific organic anion transporter 1	Canalicular multispecific organic anion transporter 1 (ATP-binding cassette sub-family C member 2) (Canalicular multidrug resistance protein) (Multidrug resistance-associated protein 2) (EC 7.6.2.2)	MRP2	ABCC2 CMOAT CMOAT1 CMRP MRP2	Homo sapiens (Human)	1545	NP_000383.1;	U63970;U49248;X96395;AJ132244;AJ132287;AJ245625;AJ132288;AJ132289;AJ132290;AJ132291;AJ132292;AJ132293;AJ132294;AJ132295;AJ132296;AJ132297;AJ132298;AJ132299;AJ132300;AJ132301;AJ132302;AJ132303;AJ245626;AJ132304;AJ132305;AJ132306;AJ132307;AJ132308;AJ245627;AJ132309;AJ132310;AJ132311;AJ132312;AJ132313;AJ132314;CH471066;BC136419;
ABCC3	yes	no	no	yes	O15438	Canalicular multispecific organic anion transporter 2	Canalicular multispecific organic anion transporter 2 (ATP-binding cassette sub-family C member 3) (Multi-specific organic anion transporter D) (MOAT-D) (Multidrug resistance-associated protein 3)	MRP3	ABCC3 CMOAT2 MLP2 MRP3	Homo sapiens (Human)	1527	NP_001137542.1 [O15438-5];NP_003777.2 [O15438-1];	AF083552;AB010887;AF104943;AF085690;AF085691;AF085692;Y17151;AF009670;AF154001;CH471109;CH471109;CH471109;BC046126;BC137347;BC137348;U83659;
ABCC4	yes	no	no	yes	O15439	Multidrug resistance-associated protein 4	Multidrug resistance-associated protein 4 (ATP-binding cassette sub-family C member 4) (MRP/cMOAT-related ABC transporter) (Multi-specific organic anion transporter B) (MOAT-B)	MRP4	ABCC4 MRP4	Homo sapiens (Human)	1325	NP_001098985.1 [O15439-3];NP_001288758.1 [O15439-2];NP_001288759.1 [O15439-4];NP_005836.2 [O15439-1];	AF071202;AY081219;AY207008;AF541977;AK296247;CH471085;CH471085;BC041560;U83660;
ABCC5	yes	no	no	yes	O15440	Multidrug resistance-associated protein 5	Multidrug resistance-associated protein 5 (ATP-binding cassette sub-family C member 5) (Multi-specific organic anion transporter C) (MOAT-C) (SMRP) (pABC11)	MRP5	ABCC5 MRP5	Homo sapiens (Human)	1437	NP_001018881.1 [O15440-4];NP_001306961.1;NP_005679.2 [O15440-1];XP_005247115.1 [O15440-1];XP_005247116.1 [O15440-1];XP_011510616.1 [O15440-1];XP_016860982.1 [O15440-4];XP_016860983.1 [O15440-4];	AF104942;AF146074;AB019002;U83661;AY754874;AY754875;AY754876;AY196484;CH471052;CH471052;BC050744;BC140771;BC142719;AB005659;
ABCC8	yes	no	no	yes	Q09428	ATP-binding cassette sub-family C member 8	ATP-binding cassette sub-family C member 8 (Sulfonylurea receptor 1)	ABCC8	ABCC8 HRINS SUR SUR1	Homo sapiens (Human)	1581	NP_000343.2 [Q09428-1];NP_001274103.1 [Q09428-2];	HM635782;L78207;L78243;L78208;L78209;L78210;L78211;L78212;L78255;L78213;L78214;L78215;L78216;L78217;L78218;L78219;L78220;L78221;L78222;L78223;L78225;L78254;L78226;L78227;L78228;L78229;L78230;L78231;L78232;L78233;L78234;L78235;L78236;L78237;L78238;L78239;L78240;L78241;L78242;L78243;L78208;L78209;L78210;L78211;L78212;L78255;L78213;L78214;L78215;L78216;L78217;L78218;L78219;L78220;L78221;L78222;L7822…
ABCC9	yes	no	no	yes	O60706	ATP-binding cassette sub-family C member 9	ATP-binding cassette sub-family C member 9 (Sulfonylurea receptor 2)	ABCC9	ABCC9 SUR2	Homo sapiens (Human)	1549	NP_005682.2 [O60706-1];NP_064693.2 [O60706-2];XP_005253341.1 [O60706-2];XP_005253343.1 [O60706-2];XP_005253344.1 [O60706-1];XP_005253345.1 [O60706-2];XP_011518847.1 [O60706-2];	AF061323;AF061289;AF061290;AF061291;AF061292;AF061293;AF061294;AF061295;AF061296;AF061297;AF061298;AF061299;AF061300;AF061301;AF061302;AF061303;AF061304;AF061305;AF061306;AF061307;AF061308;AF061309;AF061310;AF061311;AF061312;AF061313;AF061314;AF061315;AF061316;AF061317;AF061318;AF061319;AF061320;AF061321;AF061322;AF061324;AF061289;AF061290;AF061291;AF061292;AF061293;AF061294;AF061295;AF061296;AF0…
ABCD1	yes	no	no	yes	P33897	ATP-binding cassette sub-family D member 1	ATP-binding cassette sub-family D member 1 (EC 7.6.2.4) (Adrenoleukodystrophy protein) (ALDP)	ABCD1	ABCD1 ALD	Homo sapiens (Human)	745	NP_000024.2;	Z21876;Z31348;Z31006;Z31007;Z31008;Z31009;Z31010;BC015541;BC025358;
ABCD2	yes	no	no	yes	Q9UBJ2	ATP-binding cassette sub-family D member 2	ATP-binding cassette sub-family D member 2 (Adrenoleukodystrophy-like 1) (Adrenoleukodystrophy-related protein) (hALDR)	ABCD2	ABCD2 ALD1 ALDL1 ALDR ALDRP	Homo sapiens (Human)	740	NP_005155.1;XP_011536329.1;	U28150;AJ000327;AF119831;AF119822;AF119823;AF119824;AF119826;AF119825;AF119827;AF119828;AF119829;AF119830;AK314254;CH471111;BC104901;BC104903;
ABCD3	yes	yes	yes	yes	P28288	ATP-binding cassette sub-family D member 3	ATP-binding cassette sub-family D member 3 (70 kDa peroxisomal membrane protein) (PMP70)	ABCD3	ABCD3 PMP70 PXMP1	Homo sapiens (Human)	659	NP_001116146.1 [P28288-3];NP_002849.1 [P28288-1];	M81182;X58528;X83467;X83468;X83469;X83470;X83471;X83472;X83473;X83474;X83475;X83476;X83477;X83478;X83479;X83480;X83481;X83482;X83483;X83484;X83485;X83486;X83487;X83488;X83489;BT006644;CH471097;CH471097;CH471097;CH471097;BC009712;BC068509;
ABCD4	yes	no	no	yes	O14678	ATP-binding cassette sub-family D member 4	ATP-binding cassette sub-family D member 4 (PMP70-related protein) (P70R) (Peroxisomal membrane protein 1-like) (PXMP1-L) (Peroxisomal membrane protein 69) (PMP69)	ABCD4	ABCD4 PXMP1L	Homo sapiens (Human)	606	NP_005041.1;	Y14318;Y14319;Y14320;Y14321;Y14322;Y14323;AF009746;BT007412;AK291332;CR457104;BC012815;
ABCE1	yes	yes	yes	yes	P61221	ATP-binding cassette sub-family E member 1	ATP-binding cassette sub-family E member 1 (2'-5'-oligoadenylate-binding protein) (HuHP68) (RNase L inhibitor) (Ribonuclease 4 inhibitor) (RNS4I)	ABCE1	ABCE1 RLI RNASEL1 RNASELI RNS4I OK/SW-cl.40	Homo sapiens (Human)	599	NP_001035809.1;NP_002931.2;	X76388;X74987;AB062293;BT009779;DQ148409;BC016283;BC016988;
ABCF1	yes	yes	yes	yes	Q8NE71	ATP-binding cassette sub-family F member 1	ATP-binding cassette sub-family F member 1 (ATP-binding cassette 50) (TNF-alpha-stimulated ABC protein)	ABCF1	ABCF1 ABC50	Homo sapiens (Human)	845	NP_001020262.1 [Q8NE71-1];NP_001081.1 [Q8NE71-2];	AF027302;BA000025;AB088096;BC034488;BC112923;AL832430;
ABCF2	yes	no	no	yes	Q9UG63	ATP-binding cassette sub-family F member 2	ATP-binding cassette sub-family F member 2 (Iron-inhibited ABC transporter 2)	ABCF2	ABCF2 HUSSY-18	Homo sapiens (Human)	623	NP_005683.2 [Q9UG63-2];NP_009120.1 [Q9UG63-1];XP_016867128.1;XP_016867129.1;	AF261091;AF261092;BT007451;AL050291;AC021097;AC021097;CH471173;CH471173;CH471173;BC001661;AJ005016;
ABCF3	yes	yes	no	yes	Q9NUQ8	ATP-binding cassette sub-family F member 3	ATP-binding cassette sub-family F member 3	ABCF3	ABCF3	Homo sapiens (Human)	709	NP_060828.2 [Q9NUQ8-1];	AK002060;AK024758;AK092415;AK290106;BC009253;BC051754;BC051884;
ABHD10	yes	yes	no	yes	Q9NUJ1	Mycophenolic acid acyl-glucuronide esterase, mitochondrial	Mycophenolic acid acyl-glucuronide esterase, mitochondrial (EC 3.1.1.93) (Alpha/beta hydrolase domain-containing protein 10) (Abhydrolase domain-containing protein 10)	ABHDA	ABHD10	Homo sapiens (Human)	306	NP_001258998.1 [Q9NUJ1-3];NP_060864.1 [Q9NUJ1-1];XP_011511262.1 [Q9NUJ1-3];	AK002204;AK300018;CH471052;CH471052;BC014516;AL713726;
ABHD11	yes	yes	yes	yes	Q8NFV4	Protein ABHD11	Protein ABHD11 (EC 3.-.-.-) (Alpha/beta hydrolase domain-containing protein 11) (Abhydrolase domain-containing protein 11) (Williams-Beuren syndrome chromosomal region 21 protein)	ABHDB	ABHD11 WBSCR21 PP1226	Homo sapiens (Human)	315	NP_001138836.1 [Q8NFV4-6];NP_001287987.1;NP_001308311.1;NP_683710.1 [Q8NFV4-1];NP_683711.1 [Q8NFV4-4];	AF412030;AF412031;AF412032;AY053499;AY053500;AC073846;BC008251;BC011712;BC067750;AF217971;
ABHD12	yes	no	yes	yes	Q8N2K0	Lysophosphatidylserine lipase ABHD12	Lysophosphatidylserine lipase ABHD12 (EC 3.1.-.-) (2-arachidonoylglycerol hydrolase ABHD12) (Abhydrolase domain-containing protein 12) (hABHD12) (Monoacylglycerol lipase ABHD12) (EC 3.1.1.23) (Oxidized phosphatidylserine lipase ABHD12) (EC 3.1.-.-)	ABD12	ABHD12 C20orf22	Homo sapiens (Human)	398	NP_001035937.1 [Q8N2K0-1];NP_056415.1 [Q8N2K0-2];	AK075023;AK290815;AK293495;CH471133;BC014049;AL117442;
ABHD12B	yes	no	no	yes	Q7Z5M8	Protein ABHD12B	Protein ABHD12B (EC 3.-.-.-) (Abhydrolase domain-containing protein 12B) (Alpha/beta hydrolase domain-containing protein 12B)	AB12B	ABHD12B C14orf29	Homo sapiens (Human)	362	NP_001193602.1 [Q7Z5M8-1];NP_853511.2;NP_861535.1 [Q7Z5M8-2];	AY311396;AY311397;AY311398;AY311399;AK128464;BC034603;BC107141;BC107142;
ABHD14B	yes	no	yes	yes	Q96IU4	Protein ABHD14B	Protein ABHD14B (EC 3.-.-.-) (Alpha/beta hydrolase domain-containing protein 14B) (Abhydrolase domain-containing protein 14B) (CCG1-interacting factor B)	ABHEB	ABHD14B CIB	Homo sapiens (Human)	210	NP_001139786.1 [Q96IU4-1];NP_001241682.1 [Q96IU4-2];NP_116139.1 [Q96IU4-1];	AK075034;AK075112;AK096073;BC007234;BC050650;BC056411;
ABHD16A	yes	no	no	yes	O95870	Phosphatidylserine lipase ABHD16A	Phosphatidylserine lipase ABHD16A (EC 3.1.-.-) (Alpha/beta hydrolase domain-containing protein 16A) (Abhydrolase domain-containing protein 16A) (HLA-B-associated transcript 5) (hBAT5) (Monoacylglycerol lipase ABHD16A) (EC 3.1.1.23) (Protein G5)	ABHGA	ABHD16A BAT5 G5 NG26 PP199	Homo sapiens (Human)	558	NP_001170986.1 [O95870-2];NP_066983.1 [O95870-1];	AF193047;AK001207;AK023194;AK297712;AF129756;BA000025;BC031839;
ABHD5	yes	no	no	yes	Q8WTS1	1-acylglycerol-3-phosphate O-acyltransferase ABHD5	1-acylglycerol-3-phosphate O-acyltransferase ABHD5 (EC 2.3.1.51) (Abhydrolase domain-containing protein 5) (Lipid droplet-binding protein CGI-58)	ABHD5	ABHD5 NCIE2 CGI-58	Homo sapiens (Human)	349	NP_057090.2;	AL606838;AF151816;AK313811;CH471055;BC021958;
ABI1	yes	no	yes	yes	Q8IZP0	Abl interactor 1	Abl interactor 1 (Abelson interactor 1) (Abi-1) (Abl-binding protein 4) (AblBP4) (Eps8 SH3 domain-binding protein) (Eps8-binding protein) (Nap1-binding protein) (Nap1BP) (Spectrin SH3 domain-binding protein 1) (e3B1)	ABI1	ABI1 SSH3BP1	Homo sapiens (Human)	508	NP_001012768.1 [Q8IZP0-9];NP_001012769.1 [Q8IZP0-3];NP_001012770.1 [Q8IZP0-5];NP_001171587.1 [Q8IZP0-12];NP_001171590.1 [Q8IZP0-6];NP_001171591.1 [Q8IZP0-4];NP_001171592.1 [Q8IZP0-2];NP_001171593.1 [Q8IZP0-7];NP_001171594.1;NP_001171595.1 [Q8IZP0-10];NP_001171596.1 [Q8IZP0-11];NP_005461.2 [Q8IZP0-1];	AF006516;U87166;AB040151;AF540955;AF001628;AJ277065;AJ277066;AJ277067;AJ277068;AJ277069;AJ277070;AJ277071;AJ277072;AJ277073;AJ277074;AF260262;AK126803;AK298646;AK291823;AL139404;AL390961;AL139404;AL390961;AL139404;AL390961;AL139404;AL390961;AL139404;AL390961;AL139404;AL390961;AL139404;AL390961;AL139404;AL390961;AL390961;AL139404;AL390961;AL139404;AL390961;AL139404;AL390961;AL139404;AL390961;AL139…
ABI3	yes	no	no	yes	Q9P2A4	ABI gene family member 3	ABI gene family member 3 (New molecule including SH3) (Nesh)	ABI3	ABI3 NESH	Homo sapiens (Human)	366	NP_001128658.1;NP_057512.1 [Q9P2A4-1];	AB037886;AL136709;BC007780;
ABI3BP	yes	no	no	yes	Q7Z7G0	Target of Nesh-SH3	Target of Nesh-SH3 (Tarsh) (ABI gene family member 3-binding protein) (Nesh-binding protein) (NeshBP)	TARSH	ABI3BP NESHBP TARSH	Homo sapiens (Human)	1075	NP_056244.2;	AB056106;AK093861;AK123737;AK123748;CH471052;BC030221;AL117664;
ABL	yes	no	no	no	P00519	Tyrosine-protein kinase ABL1	Tyrosine-protein kinase ABL1 (EC 2.7.10.2) (Abelson murine leukemia viral oncogene homolog 1) (Abelson tyrosine-protein kinase 1) (Proto-oncogene c-Abl) (p150)	ABL1	ABL1 ABL JTK7	Homo sapiens (Human)	1130	NP_005148.2 [P00519-1];NP_009297.2 [P00519-2];	M14752;X16416;U07563;U07563;U07561;DQ145721;CH471090;BC117451;S69223;
ABL1	yes	no	no	yes	P00519	Tyrosine-protein kinase ABL1	Tyrosine-protein kinase ABL1 (EC 2.7.10.2) (Abelson murine leukemia viral oncogene homolog 1) (Abelson tyrosine-protein kinase 1) (Proto-oncogene c-Abl) (p150)	ABL1	ABL1 ABL JTK7	Homo sapiens (Human)	1130	NP_005148.2 [P00519-1];NP_009297.2 [P00519-2];	M14752;X16416;U07563;U07563;U07561;DQ145721;CH471090;BC117451;S69223;
ABL2	yes	no	no	yes	P42684	Tyrosine-protein kinase ABL2	Tyrosine-protein kinase ABL2 (EC 2.7.10.2) (Abelson murine leukemia viral oncogene homolog 2) (Abelson tyrosine-protein kinase 2) (Abelson-related gene protein) (Tyrosine-protein kinase ARG)	ABL2	ABL2 ABLL ARG	Homo sapiens (Human)	1182	NP_001129472.1 [P42684-10];NP_001129473.1 [P42684-8];NP_001161708.1 [P42684-6];NP_001161709.1 [P42684-5];NP_001161710.1 [P42684-7];NP_001161711.1 [P42684-4];NP_005149.4 [P42684-3];NP_009298.1 [P42684-1];XP_005245145.1 [P42684-2];	M35296;FJ542283;FJ542284;FJ542285;FJ542286;BX538317;DQ009672;CH471067;BC065912;
ABLIM1	yes	no	no	yes	O14639	Actin-binding LIM protein 1	Actin-binding LIM protein 1 (abLIM-1) (Actin-binding LIM protein family member 1) (Actin-binding double zinc finger protein) (LIMAB1) (Limatin)	ABLM1	ABLIM1 ABLIM KIAA0059 LIMAB1	Homo sapiens (Human)	778	NP_001003407.1 [O14639-2];NP_001309811.1 [O14639-6];NP_001309821.1 [O14639-3];NP_001309822.1 [O14639-3];NP_001309825.1 [O14639-4];NP_002304.3 [O14639-1];NP_006711.3 [O14639-5];	AF005654;D31883;AK098277;AK122891;CR749819;BC002448;
ABR	yes	no	no	yes	Q12979	Active breakpoint cluster region-related protein	Active breakpoint cluster region-related protein	ABR	ABR	Homo sapiens (Human)	859	NP_001083.2 [Q12979-2];NP_001153218.1 [Q12979-4];NP_001243776.1 [Q12979-3];NP_001269078.1;NP_001309769.1 [Q12979-4];NP_068781.2 [Q12979-1];	U01147;L19704;L19705;AK124547;AK300336;CH471108;CH471108;CH471108;CH471108;
ABRACL	yes	no	yes	no	Q9P1F3	Costars family protein ABRACL	Costars family protein ABRACL (ABRA C-terminal-like protein)	ABRAL	ABRACL C6orf115 HSPC280 PRO2013	Homo sapiens (Human)	81	NP_067066.1;XP_016866640.1;	AF116682;AF161398;CH471051;BC014953;
ABT1	yes	no	no	yes	Q9ULW3	Activator of basal transcription 1	Activator of basal transcription 1 (hABT1) (Basal transcriptional activator)	ABT1	ABT1	Homo sapiens (Human)	272	NP_037507.1;	AB027258;BC048812;BC066313;
ACAA1	yes	no	no	yes	P09110	3-ketoacyl-CoA thiolase, peroxisomal	3-ketoacyl-CoA thiolase, peroxisomal (EC 2.3.1.16) (Acetyl-CoA acyltransferase) (Beta-ketothiolase) (Peroxisomal 3-oxoacyl-CoA thiolase)	THIK	ACAA1 ACAA PTHIO	Homo sapiens (Human)	424	NP_001123882.1 [P09110-2];NP_001598.1 [P09110-1];	X12966;X14813;X65140;X65148;CH471055;BC000635;BC011977;BC014474;
ACAA2	yes	yes	no	yes	P42765	3-ketoacyl-CoA thiolase, mitochondrial	3-ketoacyl-CoA thiolase, mitochondrial (EC 2.3.1.16) (Acetyl-CoA acetyltransferase) (EC 2.3.1.9) (Acetyl-CoA acyltransferase) (Acyl-CoA hydrolase, mitochondrial) (EC 3.1.2.-) (EC 3.1.2.1) (EC 3.1.2.2) (Beta-ketothiolase) (Mitochondrial 3-oxoacyl-CoA thiolase) (T1)	THIM	ACAA2	Homo sapiens (Human)	397	NP_006102.2;	D16294;BC001918;
ACACA	yes	yes	yes	yes	Q13085	Acetyl-CoA carboxylase 1	Acetyl-CoA carboxylase 1 (ACC1) (EC 6.4.1.2) (Acetyl-Coenzyme A carboxylase alpha) (ACC-alpha)	ACACA	ACACA ACAC ACC1 ACCA	Homo sapiens (Human)	2346	NP_942131.1 [Q13085-4];NP_942133.1 [Q13085-1];NP_942134.1 [Q13085-2];NP_942135.1 [Q13085-3];NP_942136.1 [Q13085-1];XP_011523005.1 [Q13085-1];XP_016880044.1 [Q13085-1];	U19822;AY315619;AY315620;AY315621;AY315623;AY315627;AY237919;AB371587;CH471199;CH471199;CH471199;CH471199;BC137287;AJ534888;AJ534889;AJ564444;
ACACA_pS79	yes	no	no	no		Acetyl-CoA carboxylase 1 (phosphorylated form)
ACACB	yes	yes	no	yes	O00763	Acetyl-CoA carboxylase 2	Acetyl-CoA carboxylase 2 (EC 6.4.1.2) (ACC-beta)	ACACB	ACACB ACC2 ACCB	Homo sapiens (Human)	2458	NP_001084.3 [O00763-1];XP_005253933.1;XP_006719430.1 [O00763-3];XP_011536561.1 [O00763-1];	U89344;DQ493870;AJ575431;AJ575592;AY382667;U34591;
ACAD11	yes	no	no	yes	Q709F0	Acyl-CoA dehydrogenase family member 11	Acyl-CoA dehydrogenase family member 11 (ACAD-11) (EC 1.3.8.-)	ACD11	ACAD11	Homo sapiens (Human)	780	NP_115545.3 [Q709F0-1];	AJ608287;AL833721;AL832873;AK022654;AK131265;BC019607;BC125204;
ACAD9	yes	yes	no	yes	Q9H845	Complex I assembly factor ACAD9, mitochondrial	Complex I assembly factor ACAD9, mitochondrial (Acyl-CoA dehydrogenase family member 9) (ACAD-9) (EC 1.3.8.-)	ACAD9	ACAD9	Homo sapiens (Human)	621	NP_054768.2;	AF327351;AK024012;CH471052;CH471052;BC013354;BC007970;
ACADL	yes	no	no	yes	P28330	Long-chain specific acyl-CoA dehydrogenase, mitochondrial	Long-chain specific acyl-CoA dehydrogenase, mitochondrial (LCAD) (EC 1.3.8.8)	ACADL	ACADL	Homo sapiens (Human)	430	NP_001599.1;	M74096;AK313498;AC006994;CH471063;BC039063;BC064549;
ACADM	yes	yes	no	yes	P11310	Medium-chain specific acyl-CoA dehydrogenase, mitochondrial	Medium-chain specific acyl-CoA dehydrogenase, mitochondrial (MCAD) (EC 1.3.8.7)	ACADM	ACADM	Homo sapiens (Human)	421	NP_000007.1 [P11310-1];NP_001120800.1 [P11310-2];	M16827;M91432;M91421;M91422;M91423;M91425;M91426;M91427;M91428;M91429;M91430;M91431;AF251043;AK312629;CH471059;BC005377;M60505;
ACADS	yes	no	no	yes	P16219	Short-chain specific acyl-CoA dehydrogenase, mitochondrial	Short-chain specific acyl-CoA dehydrogenase, mitochondrial (SCAD) (EC 1.3.8.1) (Butyryl-CoA dehydrogenase)	ACADS	ACADS	Homo sapiens (Human)	412	NP_000008.1;NP_001289483.1;	M26393;Z80345;Z80347;U83992;U83991;BC025963;
ACADSB	yes	no	no	yes	P45954	Short/branched chain specific acyl-CoA dehydrogenase, mitochondrial	Short/branched chain specific acyl-CoA dehydrogenase, mitochondrial (SBCAD) (EC 1.3.8.5) (2-methyl branched chain acyl-CoA dehydrogenase) (2-MEBCAD) (2-methylbutyryl-coenzyme A dehydrogenase) (2-methylbutyryl-CoA dehydrogenase)	ACDSB	ACADSB	Homo sapiens (Human)	432	NP_001317103.1 [P45954-2];NP_001600.1 [P45954-1];	U12778;AF260678;AF260668;AF260669;AF260670;AF260671;AF260672;AF260673;AF260674;AF260675;AF260676;AF260677;AK298638;AK314241;CH471066;BC013756;AL831821;
ACADVL	yes	yes	no	yes	P49748	Very long-chain specific acyl-CoA dehydrogenase, mitochondrial	Very long-chain specific acyl-CoA dehydrogenase, mitochondrial (VLCAD) (EC 1.3.8.9)	ACADV	ACADVL VLCAD	Homo sapiens (Human)	655	NP_000009.1 [P49748-1];NP_001029031.1 [P49748-2];NP_001257376.1 [P49748-3];	D43682;L46590;X86556;D78298;AK293549;BC000399;BC012912;BC020218;
ACAP1	yes	no	no	yes	Q15027	Arf-GAP with coiled-coil, ANK repeat and PH domain-containing protein 1	Arf-GAP with coiled-coil, ANK repeat and PH domain-containing protein 1 (Centaurin-beta-1) (Cnt-b1)	ACAP1	ACAP1 CENTB1 KIAA0050	Homo sapiens (Human)	740	NP_055531.1;	D30758;BT009788;BC018543;
ACAP2	yes	no	no	yes	Q15057	Arf-GAP with coiled-coil, ANK repeat and PH domain-containing protein 2	Arf-GAP with coiled-coil, ANK repeat and PH domain-containing protein 2 (Centaurin-beta-2) (Cnt-b2)	ACAP2	ACAP2 CENTB2 KIAA0041	Homo sapiens (Human)	778	NP_036419.3;	AJ238248;D26069;AK290369;CH471052;BC031005;BC060767;
ACAP3	yes	no	no	yes	Q96P50	Arf-GAP with coiled-coil, ANK repeat and PH domain-containing protein 3	Arf-GAP with coiled-coil, ANK repeat and PH domain-containing protein 3 (Centaurin-beta-5) (Cnt-b5)	ACAP3	ACAP3 CENTB5 KIAA1716	Homo sapiens (Human)	834	NP_085152.2 [Q96P50-3];	AF411981;AB051503;CH471183;CH471183;BC004874;BC051194;
ACAT1	yes	yes	no	yes	P24752	Acetyl-CoA acetyltransferase, mitochondrial	Acetyl-CoA acetyltransferase, mitochondrial (EC 2.3.1.9) (Acetoacetyl-CoA thiolase) (T2)	THIL	ACAT1 ACAT MAT	Homo sapiens (Human)	427	NP_000010.1 [P24752-1];	D90228;D10511;AK312574;CH471065;CH471065;BC010942;
ACAT2	yes	no	no	yes	Q9BWD1	Acetyl-CoA acetyltransferase, cytosolic	Acetyl-CoA acetyltransferase, cytosolic (EC 2.3.1.9) (Acetyl-CoA transferase-like protein) (Cytosolic acetoacetyl-CoA thiolase)	THIC	ACAT2 ACTL	Homo sapiens (Human)	397	NP_001290182.1 [Q9BWD1-2];NP_005882.2 [Q9BWD1-1];	S70154;AF356877;AK294273;CH471051;CH471051;BC000408;
ACBD3	yes	yes	yes	yes	Q9H3P7	Golgi resident protein GCP60	Golgi resident protein GCP60 (Acyl-CoA-binding domain-containing protein 3) (Golgi complex-associated protein 1) (GOCAP1) (Golgi phosphoprotein 1) (GOLPH1) (PBR- and PKA-associated protein 7) (Peripheral benzodiazepine receptor-associated protein PAP7) [Cleaved into: Golgi resident protein GCP60, N-terminally processed]	GCP60	ACBD3 GCP60 GOCAP1 GOLPH1	Homo sapiens (Human)	528	NP_073572.2;	AB043587;AY150218;AK025520;AK314468;CH471098;BC034563;BC045533;BC060792;
ACBD5	yes	no	no	yes	Q5T8D3	Acyl-CoA-binding domain-containing protein 5	Acyl-CoA-binding domain-containing protein 5	ACBD5	ACBD5 KIAA1996	Homo sapiens (Human)	534	NP_001035938.1 [Q5T8D3-2];NP_001288180.1 [Q5T8D3-4];NP_001288181.1 [Q5T8D3-4];NP_001288182.1 [Q5T8D3-4];NP_663736.2 [Q5T8D3-3];XP_016872396.1;XP_016872397.1;	AF505653;AK057469;CH471072;CH471072;CH471072;BC030555;AL133064;
ACE	yes	no	no	yes	P12821	Angiotensin-converting enzyme	Angiotensin-converting enzyme (ACE) (EC 3.2.1.-) (EC 3.4.15.1) (Dipeptidyl carboxypeptidase I) (Kininase II) (CD antigen CD143) [Cleaved into: Angiotensin-converting enzyme, soluble form]	ACE	ACE DCP DCP1	Homo sapiens (Human)	1306	NP_000780.1 [P12821-1];NP_001171528.1 [P12821-4];NP_690043.1 [P12821-3];	J04144;M26657;X16295;AF118569;AY436326;AK301988;EU332840;AB208971;
ACIN1	yes	yes	yes	yes	Q9UKV3	Apoptotic chromatin condensation inducer in the nucleus	Apoptotic chromatin condensation inducer in the nucleus (Acinus)	ACINU	ACIN1 ACINUS KIAA0670	Homo sapiens (Human)	1341	NP_001158286.1;NP_001158287.1;NP_001158288.1 [Q9UKV3-2];NP_001158289.1 [Q9UKV3-3];NP_055792.1;XP_005267475.1 [Q9UKV3-3];	AF124726;AF124727;AF124728;BX247975;CH471078;CH471078;BC140805;AB014570;AL050382;
ACLY	yes	yes	yes	yes	P53396	ATP-citrate synthase	ATP-citrate synthase (EC 2.3.3.8) (ATP-citrate (pro-S-)-lyase) (ACL) (Citrate cleavage enzyme)	ACLY	ACLY	Homo sapiens (Human)	1101	NP_001087.2 [P53396-1];NP_001290203.1;NP_001290204.1;NP_942127.1 [P53396-2];XP_005257452.1 [P53396-1];	X64330;U18197;AK295675;AK304802;BC006195;
ACO1	yes	no	yes	yes	P21399	Cytoplasmic aconitate hydratase	Cytoplasmic aconitate hydratase (Aconitase) (EC 4.2.1.3) (Citrate hydro-lyase) (Ferritin repressor protein) (Iron regulatory protein 1) (IRP1) (Iron-responsive element-binding protein 1) (IRE-BP 1)	ACOC	ACO1 IREB1	Homo sapiens (Human)	889	NP_001265281.1;NP_002188.1;XP_005251533.1;XP_011516190.1;	Z11559;DQ496106;CH471071;CH471071;CH471071;BC018103;M58510;
ACO2	yes	yes	no	yes	Q99798	Aconitate hydratase, mitochondrial	Aconitate hydratase, mitochondrial (Aconitase) (EC 4.2.1.3) (Citrate hydro-lyase)	ACON	ACO2	Homo sapiens (Human)	780	NP_001089.1;	U80040;U87939;U87926;U87927;U87928;U87929;U87930;U87931;U87932;U87933;U87934;U87935;U87936;U87937;U87938;CR456365;CR536568;BC014092;BC026196;
ACOT1	yes	no	no	yes	Q86TX2	Acyl-coenzyme A thioesterase 1	Acyl-coenzyme A thioesterase 1 (Acyl-CoA thioesterase 1) (EC 3.1.2.-) (CTE-I) (CTE-Ib) (Inducible cytosolic acyl-coenzyme A thioester hydrolase) (Long chain acyl-CoA thioester hydrolase) (Long chain acyl-CoA hydrolase) (Palmitoyl-coenzyme A thioesterase) (EC 3.1.2.2)	ACOT1	ACOT1 CTE1	Homo sapiens (Human)	421	NP_001032238.1;	DQ082754;BX161396;BC127748;BC132889;BC132891;BC143042;
ACOT13	yes	yes	yes	yes	Q9NPJ3	Acyl-coenzyme A thioesterase 13	Acyl-coenzyme A thioesterase 13 (Acyl-CoA thioesterase 13) (EC 3.1.2.-) (Thioesterase superfamily member 2) [Cleaved into: Acyl-coenzyme A thioesterase 13, N-terminally processed]	ACO13	ACOT13 THEM2 HT012 PNAS-27	Homo sapiens (Human)	140	NP_001153566.1 [Q9NPJ3-2];NP_060943.1 [Q9NPJ3-1];	AF155649;AF220186;AF274952;AK000508;BC000894;
ACOT7	yes	no	yes	yes	O00154	Cytosolic acyl coenzyme A thioester hydrolase	Cytosolic acyl coenzyme A thioester hydrolase (EC 3.1.2.2) (Acyl-CoA thioesterase 7) (Brain acyl-CoA hydrolase) (BACH) (hBACH) (CTE-IIa) (CTE-II) (Long chain acyl-CoA thioester hydrolase)	BACH	ACOT7 BACH	Homo sapiens (Human)	380	NP_009205.3 [O00154-7];NP_863654.1 [O00154-1];NP_863655.1 [O00154-5];NP_863656.1 [O00154-6];	D88894;AB074415;AB074416;AB074417;AB074418;AB074419;U91316;BT006888;AK289572;AK290097;AK291583;AK292202;AK057168;CH471130;CH471130;CH471130;BC017365;
ACOT9	yes	yes	no	yes	Q9Y305	Acyl-coenzyme A thioesterase 9, mitochondrial	Acyl-coenzyme A thioesterase 9, mitochondrial (Acyl-CoA thioesterase 9) (EC 3.1.2.-) (Acyl-CoA thioester hydrolase 9)	ACOT9	ACOT9 CGI-16	Homo sapiens (Human)	439	NP_001028755.2 [Q9Y305-1];NP_001032248.1 [Q9Y305-4];NP_001317188.1 [Q9Y305-3];	AF132950;AK024337;CH471074;BC136671;BC144360;
ACOX1	yes	yes	yes	yes	Q15067	Peroxisomal acyl-coenzyme A oxidase 1	Peroxisomal acyl-coenzyme A oxidase 1 (AOX) (EC 1.3.3.6) (Palmitoyl-CoA oxidase) (Straight-chain acyl-CoA oxidase) (SCOX) [Cleaved into: Peroxisomal acyl-CoA oxidase 1, A chain; Peroxisomal acyl-CoA oxidase 1, B chain; Peroxisomal acyl-CoA oxidase 1, C chain]	ACOX1	ACOX1 ACOX	Homo sapiens (Human)	660	NP_001171968.1 [Q15067-3];NP_004026.2 [Q15067-2];NP_009223.2 [Q15067-1];	U03268;U03254;U03255;U03256;U03258;U03259;U03260;U03261;U03263;U03264;U03265;U03266;U03267;U03268;U03254;U03255;U03257;U03258;U03259;U03260;U03261;U03263;U03264;U03265;U03266;U03267;U07866;X71440;S69189;AK291793;AK292965;AK296409;BX537380;CH471099;BC008767;BC010425;
ACOX3	yes	yes	yes	yes	O15254	Peroxisomal acyl-coenzyme A oxidase 3	Peroxisomal acyl-coenzyme A oxidase 3 (EC 1.3.3.6) (Branched-chain acyl-CoA oxidase) (BRCACox) (Pristanoyl-CoA oxidase)	ACOX3	ACOX3 BRCOX PRCOX	Homo sapiens (Human)	700	NP_001095137.1 [O15254-2];NP_003492.2 [O15254-1];XP_005248068.1;XP_005248070.1;XP_011511867.1 [O15254-1];	Y11411;BC017053;
ACOXL	yes	no	no	yes	Q9NUZ1	Acyl-coenzyme A oxidase-like protein	Acyl-coenzyme A oxidase-like protein (Acyl-CoA oxidase-like protein) (EC 1.3.3.-)	ACOXL	ACOXL	Homo sapiens (Human)	547	NP_001136279.1 [Q9NUZ1-4];XP_011509718.1;XP_011509721.1 [Q9NUZ1-2];	AC096670;AC023131;AC096591;CH471237;BC022268;BC131514;AK001904;
ACP1	yes	no	no	yes	P24666	Low molecular weight phosphotyrosine protein phosphatase	Low molecular weight phosphotyrosine protein phosphatase (LMW-PTP) (LMW-PTPase) (EC 3.1.3.48) (Adipocyte acid phosphatase) (Low molecular weight cytosolic acid phosphatase) (EC 3.1.3.2) (Red cell acid phosphatase 1)	PPAC	ACP1	Homo sapiens (Human)	158	NP_004291.1 [P24666-1];NP_009030.1 [P24666-2];	M83653;M83654;U25849;U25847;U25848;S62884;S62885;BT007136;AK289934;AK291861;AC079779;CH471053;CH471053;BC007422;BC106011;L06508;
ACP2	yes	no	no	yes	P11117	Lysosomal acid phosphatase	Lysosomal acid phosphatase (LAP) (EC 3.1.3.2)	PPAL	ACP2	Homo sapiens (Human)	423	NP_001289418.1;NP_001289419.1;NP_001289420.1;NP_001289421.1;NP_001601.1 [P11117-1];	X12548;X15525;X15526;X15527;X15528;X15529;X15530;X15531;X15532;X15533;X15534;X15535;BC003160;BC093010;
ACTA1	yes	no	no	yes	P68133	Actin, alpha skeletal muscle	Actin, alpha skeletal muscle (Alpha-actin-1) [Cleaved into: Actin, alpha skeletal muscle, intermediate form]	ACTS	ACTA1 ACTA	Homo sapiens (Human)	377	NP_001091.1;	J00068;M20543;AF182035;CR536516;CR541796;CH471098;BC012597;
ACTA2	yes	no	no	yes	P62736	Actin, aortic smooth muscle	Actin, aortic smooth muscle (Alpha-actin-2) (Cell growth-inhibiting gene 46 protein) [Cleaved into: Actin, aortic smooth muscle, intermediate form]	ACTA	ACTA2 ACTSA ACTVS GIG46	Homo sapiens (Human)	377	NP_001135417.1;NP_001307784.1;NP_001604.1;	X13839;J05192;AY692464;CR536518;AK313294;CH471066;BC017554;BC093052;M33216;
ACTB	yes	no	no	yes	P60709	Actin, cytoplasmic 1	Actin, cytoplasmic 1 (Beta-actin) [Cleaved into: Actin, cytoplasmic 1, N-terminally processed]	ACTB	ACTB	Homo sapiens (Human)	375	NP_001092.1;	X00351;M10277;X63432;AY582799;AC006483;BC001301;BC002409;BC004251;BC008633;BC012854;BC013380;BC014861;BC016045;V00478;
ACTBL2	yes	no	yes	yes	Q562R1	Beta-actin-like protein 2	Beta-actin-like protein 2 (Kappa-actin)	ACTBL	ACTBL2	Homo sapiens (Human)	376	NP_001017992.1;	CH471123;BC137470;BC137473;AY970384;AY970433;AY970451;AY970452;
ACTG1	yes	yes	no	no	P63261	Actin, cytoplasmic 2	Actin, cytoplasmic 2 (Gamma-actin) [Cleaved into: Actin, cytoplasmic 2, N-terminally processed]	ACTG	ACTG1 ACTG	Homo sapiens (Human)	375	NP_001186883.1;NP_001605.1;	X04098;M19283;AK291937;BT019856;BC000292;BC001920;BC007442;BC009848;BC010999;BC012050;BC015005;BC015695;BC015779;BC018774;BC053572;M16247;
ACTL6A	yes	no	yes	yes	O96019	Actin-like protein 6A	Actin-like protein 6A (53 kDa BRG1-associated factor A) (Actin-related protein Baf53a) (ArpNbeta) (BRG1-associated factor 53A) (BAF53A) (INO80 complex subunit K)	ACL6A	ACTL6A BAF53 BAF53A INO80K	Homo sapiens (Human)	429	NP_004292.1 [O96019-1];NP_817126.1 [O96019-2];NP_829888.1 [O96019-2];	AF041474;AB015907;AB060168;AB061315;AL136608;AK021756;CH471052;CH471052;CH471052;BC000949;BC001391;BC036371;
ACTL7B	yes	no	no	yes	Q9Y614	Actin-like protein 7B	Actin-like protein 7B (Actin-like-7-beta)	ACL7B	ACTL7B	Homo sapiens (Human)	415	NP_006677.1;	AF113527;AB284521;AK313871;CH471105;BC033789;
ACTL8	yes	yes	no	no	Q9H568	Actin-like protein 8	Actin-like protein 8 (Cancer/testis antigen 57) (CT57)	ACTL8	ACTL8	Homo sapiens (Human)	366	NP_110439.2;XP_011540514.1;	U20582;AK057339;BC028909;
ACTN1	yes	no	yes	yes	P12814	Alpha-actinin-1	Alpha-actinin-1 (Alpha-actinin cytoskeletal isoform) (F-actin cross-linking protein) (Non-muscle alpha-actinin-1)	ACTN1	ACTN1	Homo sapiens (Human)	892	NP_001093.1 [P12814-1];NP_001123476.1 [P12814-3];NP_001123477.1 [P12814-2];	X15804;M95178;EU716325;DQ496098;FJ410030;BT007207;AK295099;CH471061;BC003576;BC015766;X55187;
ACTN3	yes	no	no	yes	Q08043	Alpha-actinin-3	Alpha-actinin-3 (Alpha-actinin skeletal muscle isoform 3) (F-actin cross-linking protein)	ACTN3	ACTN3	Homo sapiens (Human)	901	NP_001095.2;NP_001245300.2;	M86407;BC099647;BC099649;
ACTN4	yes	yes	yes	yes	O43707	Alpha-actinin-4	Alpha-actinin-4 (Non-muscle alpha-actinin 4)	ACTN4	ACTN4	Homo sapiens (Human)	911	NP_004915.2 [O43707-1];	U48734;GU987085;DQ431186;BC005033;D89980;
ACTR1A	yes	yes	yes	yes	P61163	Alpha-centractin	Alpha-centractin (Centractin) (ARP1) (Actin-RPV) (Centrosome-associated actin homolog)	ACTZ	ACTR1A CTRN1	Homo sapiens (Human)	376	NP_005727.1;	X82206;Z14978;AK312506;CH471066;BC000693;BC026016;
ACTR1B	yes	yes	yes	yes	P42025	Beta-centractin	Beta-centractin (Actin-related protein 1B) (ARP1B)	ACTY	ACTR1B CTRN2	Homo sapiens (Human)	376	NP_005726.1;	X82207;AC017099;CH471127;CH471127;BC004374;BC006372;BC010090;
ACTR2	yes	yes	yes	yes	P61160	Actin-related protein 2	Actin-related protein 2 (Actin-like protein 2)	ARP2	ACTR2 ARP2	Homo sapiens (Human)	394	NP_001005386.1 [P61160-2];NP_005713.1 [P61160-1];	AF006082;AK315205;CH471053;CH471053;CH471053;CH471053;BC014546;
ACTR3	yes	no	yes	yes	P61158	Actin-related protein 3	Actin-related protein 3 (Actin-like protein 3)	ARP3	ACTR3 ARP3	Homo sapiens (Human)	418	NP_005712.1;	AF006083;AF127773;AK312659;AC110769;CH471103;BC044590;
ACTR3B	yes	no	no	yes	Q9P1U1	Actin-related protein 3B	Actin-related protein 3B (ARP3-beta) (Actin-like protein 3B) (Actin-related protein ARP4)	ARP3B	ACTR3B ARP11 ARP4	Homo sapiens (Human)	418	NP_001035225.1 [Q9P1U1-3];NP_065178.1 [Q9P1U1-1];	AF023453;AF086920;AK294292;AK315534;BC015207;BC008682;
ACTRT1	yes	no	no	yes	Q8TDG2	Actin-related protein T1	Actin-related protein T1 (ARP-T1)	ACTT1	ACTRT1 ARPT1 HSD27	Homo sapiens (Human)	376	NP_612146.1;	AF440739;AY251532;BC014597;
ACVRL1	yes	no	no	no	P37023	Serine/threonine-protein kinase receptor R3	Serine/threonine-protein kinase receptor R3 (SKR3) (EC 2.7.11.30) (Activin receptor-like kinase 1) (ALK-1) (TGF-B superfamily receptor type I) (TSR-I)	ACVL1	ACVRL1 ACVRLK1 ALK1	Homo sapiens (Human)	503	NP_000011.2;NP_001070869.1;XP_005269292.1;	Z22533;L17075;U77713;U77707;U77708;U77709;U77710;U77711;U77712;CH471111;BC042637;
ACY1	yes	no	no	yes	Q03154	Aminoacylase-1	Aminoacylase-1 (ACY-1) (EC 3.5.1.14) (N-acyl-L-amino-acid amidohydrolase)	ACY1	ACY1	Homo sapiens (Human)	408	NP_000657.1 [Q03154-1];NP_001185824.1 [Q03154-1];NP_001185825.1 [Q03154-2];NP_001185826.1 [Q03154-3];NP_001185827.1 [Q03154-4];	L07548;D14524;D16307;BC000545;BC003023;BC014112;
ACSBG1	yes	no	no	yes	Q96GR2	Long-chain-fatty-acid--CoA ligase ACSBG1	Long-chain-fatty-acid--CoA ligase ACSBG1 (EC 6.2.1.3) (Acyl-CoA synthetase bubblegum family member 1) (hBG1) (hsBG) (hsBGM) (Lipidosin)	ACBG1	ACSBG1 BGM KIAA0631 LPD	Homo sapiens (Human)	724	NP_001186306.1;NP_055977.3;	AF179481;AB014531;AK314508;CH471136;BC009289;
ACCSL	yes	no	no	yes	Q4AC99	Probable inactive 1-aminocyclopropane-1-carboxylate synthase-like protein 2	Probable inactive 1-aminocyclopropane-1-carboxylate synthase-like protein 2 (ACC synthase-like protein 2)	1A1L2	ACCSL	Homo sapiens (Human)	568	NP_001027025.2;	AB231734;
ACSF2	yes	no	no	yes	Q96CM8	Medium-chain acyl-CoA ligase ACSF2, mitochondrial	Medium-chain acyl-CoA ligase ACSF2, mitochondrial (EC 6.2.1.2)	ACSF2	ACSF2 UNQ493/PRO1009	Homo sapiens (Human)	615	NP_001275897.1 [Q96CM8-2];NP_001275898.1 [Q96CM8-3];NP_001275899.1;NP_001275900.1 [Q96CM8-4];NP_001275901.1 [Q96CM8-4];NP_079425.3 [Q96CM8-1];	AY358660;AK024573;AK294205;AK295258;AK300625;CH471109;BC012053;BC014123;
ACSF3	yes	no	no	yes	Q4G176	Malonate--CoA ligase ACSF3, mitochondrial	Malonate--CoA ligase ACSF3, mitochondrial (EC 6.2.1.n3) (Acyl-CoA synthetase family member 3)	ACSF3	ACSF3 PSEC0197	Homo sapiens (Human)	576	NP_001120686.1;NP_001230208.1;NP_777577.2;	AK075499;AK290963;CH471184;BC028399;BC072391;
ACSL1	yes	no	yes	yes	P33121	Long-chain-fatty-acid--CoA ligase 1	Long-chain-fatty-acid--CoA ligase 1 (EC 6.2.1.3) (Acyl-CoA synthetase 1) (ACS1) (Arachidonate--CoA ligase) (EC 6.2.1.15) (Long-chain acyl-CoA synthetase 1) (LACS 1) (Long-chain acyl-CoA synthetase 2) (LACS 2) (Long-chain fatty acid-CoA ligase 2) (Palmitoyl-CoA ligase 1) (Palmitoyl-CoA ligase 2) (Phytanate--CoA ligase) (EC 6.2.1.24)	ACSL1	ACSL1 FACL1 FACL2 LACS LACS1 LACS2	Homo sapiens (Human)	698	NP_001273637.1 [P33121-1];NP_001273639.1 [P33121-3];NP_001273640.1;NP_001273641.1;NP_001986.2 [P33121-1];XP_005262885.1 [P33121-1];XP_005262886.1 [P33121-1];XP_005262888.1 [P33121-1];XP_011530044.1 [P33121-1];XP_016863376.1 [P33121-1];XP_016863377.1 [P33121-3];XP_016863378.1 [P33121-3];	D10040;L09229;AK096117;AK296826;CH471056;CH471056;CH471056;BC026290;BC050073;
ACSL3	yes	yes	yes	yes	O95573	Long-chain-fatty-acid--CoA ligase 3	Long-chain-fatty-acid--CoA ligase 3 (EC 6.2.1.3) (Arachidonate--CoA ligase) (EC 6.2.1.15) (Long-chain acyl-CoA synthetase 3) (LACS 3)	ACSL3	ACSL3 ACS3 FACL3 LACS3	Homo sapiens (Human)	720	NP_004448.2;NP_976251.1;XP_016859073.1;	D89053;AB061712;AB061436;BC041692;
ACSL4	yes	no	no	yes	O60488	Long-chain-fatty-acid--CoA ligase 4	Long-chain-fatty-acid--CoA ligase 4 (EC 6.2.1.3) (Arachidonate--CoA ligase) (EC 6.2.1.15) (Long-chain acyl-CoA synthetase 4) (LACS 4)	ACSL4	ACSL4 ACS4 FACL4 LACS4	Homo sapiens (Human)	711	NP_001305438.1 [O60488-1];NP_001305439.1 [O60488-2];NP_004449.1 [O60488-2];NP_075266.1 [O60488-1];XP_005262166.1 [O60488-1];XP_006724698.1 [O60488-2];XP_011529190.1 [O60488-1];XP_011529191.1 [O60488-1];	AF030555;Y12777;Y13058;AK292070;CH471120;CH471120;CH471120;CH471120;BC034959;
ACSS1	yes	yes	no	yes	Q9NUB1	Acetyl-coenzyme A synthetase 2-like, mitochondrial	Acetyl-coenzyme A synthetase 2-like, mitochondrial (EC 6.2.1.1) (Acetate--CoA ligase 2) (Acetyl-CoA synthetase 2) (AceCS2) (Acyl-CoA synthetase short-chain family member 1) (Propionate--CoA ligase) (EC 6.2.1.17)	ACS2L	ACSS1 ACAS2L KIAA1846	Homo sapiens (Human)	689	NP_001239604.1 [Q9NUB1-2];NP_001239605.1 [Q9NUB1-3];NP_001239606.1 [Q9NUB1-4];NP_115890.2 [Q9NUB1-1];	AK027817;AK092295;AK127566;AK296306;CH471133;CH471133;BC039261;BC044588;AB058749;
ACSS2	yes	no	no	yes	Q9NR19	Acetyl-coenzyme A synthetase, cytoplasmic	Acetyl-coenzyme A synthetase, cytoplasmic (EC 6.2.1.1) (Acetate--CoA ligase) (Acetyl-CoA synthetase) (ACS) (AceCS) (Acetyl-CoA synthetase 1) (AceCS1) (Acyl-CoA synthetase short-chain family member 2) (Acyl-activating enzyme) (Propionate--CoA ligase) (EC 6.2.1.17)	ACSA	ACSS2 ACAS2	Homo sapiens (Human)	701	NP_001070020.2 [Q9NR19-2];NP_061147.1 [Q9NR19-1];	AF263614;AK092281;CH471077;BC012172;
ACSS3	yes	no	no	yes	Q9H6R3	Acyl-CoA synthetase short-chain family member 3, mitochondrial	Acyl-CoA synthetase short-chain family member 3, mitochondrial (EC 6.2.1.1) (Acetate--CoA ligase 3) (Acyl-CoA synthetase short-chain family member 3) (Propionate--CoA ligase) (EC 6.2.1.17)	ACSS3	ACSS3	Homo sapiens (Human)	686	NP_001317171.1;NP_001317172.1 [Q9H6R3-2];NP_078836.1 [Q9H6R3-1];	AK025616;AK074938;CH471054;BC009317;BC015769;
ADA	yes	no	no	yes	P00813	Adenosine deaminase	Adenosine deaminase (EC 3.5.4.4) (Adenosine aminohydrolase)	ADA	ADA ADA1	Homo sapiens (Human)	363	NP_000013.2;	X02994;X02189;X02190;X02191;X02192;X02193;X02194;X02195;X02196;X02197;X02198;X02199;M13792;AK223397;BC007678;BC040226;
ADAD2	yes	no	no	yes	Q8NCV1	Adenosine deaminase domain-containing protein 2	Adenosine deaminase domain-containing protein 2 (Testis nuclear RNA-binding protein-like)	ADAD2	ADAD2 TENRL	Homo sapiens (Human)	583	NP_001138872.1 [Q8NCV1-1];NP_631913.3 [Q8NCV1-2];	AF447586;AK093046;AK315171;CH471114;CH471114;BC033491;
ADAM10	yes	no	yes	yes	O14672	Disintegrin and metalloproteinase domain-containing protein 10	Disintegrin and metalloproteinase domain-containing protein 10 (ADAM 10) (EC 3.4.24.81) (CDw156) (Kuzbanian protein homolog) (Mammalian disintegrin-metalloprotease) (CD antigen CD156c)	ADA10	ADAM10 KUZ MADM	Homo sapiens (Human)	748	NP_001101.1 [O14672-1];	AF009615;AK300472;Z48579;
ADAM17	yes	no	no	yes	P78536	Disintegrin and metalloproteinase domain-containing protein 17	Disintegrin and metalloproteinase domain-containing protein 17 (ADAM 17) (EC 3.4.24.86) (Snake venom-like protease) (TNF-alpha convertase) (TNF-alpha-converting enzyme) (CD antigen CD156b)	ADA17	ADAM17 CSVP TACE	Homo sapiens (Human)	824	NP_003174.3 [P78536-1];	U86755;U69611;U69612;U92649;
ADAM19	yes	no	no	yes	Q9H013	Disintegrin and metalloproteinase domain-containing protein 19	Disintegrin and metalloproteinase domain-containing protein 19 (ADAM 19) (EC 3.4.24.-) (Meltrin-beta) (Metalloprotease and disintegrin dendritic antigen marker) (MADDAM)	ADA19	ADAM19 MLTNB FKSG34	Homo sapiens (Human)	955	NP_150377.1 [Q9H013-2];XP_005266060.1;	AF326918;Y13786;AF311317;AF134707;
ADAM7	yes	no	no	yes	Q9H2U9	Disintegrin and metalloproteinase domain-containing protein 7	Disintegrin and metalloproteinase domain-containing protein 7 (ADAM 7) (Sperm maturation-related glycoprotein GP-83)	ADAM7	ADAM7 GP83	Homo sapiens (Human)	754	NP_003808.2 [Q9H2U9-1];	AF215824;AK292492;BC058037;AF090327;
ADAM9	yes	no	yes	no	Q13443	Disintegrin and metalloproteinase domain-containing protein 9	Disintegrin and metalloproteinase domain-containing protein 9 (ADAM 9) (EC 3.4.24.-) (Cellular disintegrin-related protein) (Meltrin-gamma) (Metalloprotease/disintegrin/cysteine-rich protein 9) (Myeloma cell metalloproteinase)	ADAM9	ADAM9 KIAA0021 MCMP MDC9 MLTNG	Homo sapiens (Human)	819	NP_003807.1 [Q13443-1];	U41766;AF495383;D14665;CH471080;BC143923;
ADAMTS1	yes	no	no	yes	Q9UHI8	A disintegrin and metalloproteinase with thrombospondin motifs 1	A disintegrin and metalloproteinase with thrombospondin motifs 1 (ADAM-TS 1) (ADAM-TS1) (ADAMTS-1) (EC 3.4.24.-) (METH-1)	ATS1	ADAMTS1 KIAA1346 METH1	Homo sapiens (Human)	967	NP_008919.3;	AF170084;AF060152;AF207664;AB037767;AP001697;CH471079;CH471079;AL162080;
ADAMTS12	yes	no	no	yes	P58397	A disintegrin and metalloproteinase with thrombospondin motifs 12	A disintegrin and metalloproteinase with thrombospondin motifs 12 (ADAM-TS 12) (ADAM-TS12) (ADAMTS-12) (EC 3.4.24.-)	ATS12	ADAMTS12 UNQ1918/PRO4389	Homo sapiens (Human)	1594	NP_001311440.1;NP_001311441.1 [P58397-3];NP_112217.2 [P58397-1];	AJ250725;AY358745;BC058841;BC131733;BC139900;
ADAMTS13	yes	no	no	yes	Q76LX8	A disintegrin and metalloproteinase with thrombospondin motifs 13	A disintegrin and metalloproteinase with thrombospondin motifs 13 (ADAM-TS 13) (ADAM-TS13) (ADAMTS-13) (EC 3.4.24.87) (von Willebrand factor-cleaving protease) (vWF-CP) (vWF-cleaving protease)	ATS13	ADAMTS13 C9orf8 UNQ6102/PRO20085	Homo sapiens (Human)	1427	NP_620594.1 [Q76LX8-1];NP_620595.1 [Q76LX8-3];NP_620596.2 [Q76LX8-2];	AB069698;AY055376;AF414401;AJ305314;AJ420810;AJ011374;DQ422807;AL158826;AL593848;AL158826;AL593848;AL158826;AL593848;CH471090;AY358118;AL136809;
ADAMTS15	yes	no	no	yes	Q8TE58	A disintegrin and metalloproteinase with thrombospondin motifs 15	A disintegrin and metalloproteinase with thrombospondin motifs 15 (ADAM-TS 15) (ADAM-TS15) (ADAMTS-15) (EC 3.4.24.-)	ATS15	ADAMTS15	Homo sapiens (Human)	950	NP_620686.1;	AJ315733;BC109114;
ADAMTS19	yes	no	no	yes	Q8TE59	A disintegrin and metalloproteinase with thrombospondin motifs 19	A disintegrin and metalloproteinase with thrombospondin motifs 19 (ADAM-TS 19) (ADAM-TS19) (ADAMTS-19) (EC 3.4.24.-)	ATS19	ADAMTS19	Homo sapiens (Human)	1207	NP_598377.4;	AJ311904;
ADAMTS20	yes	no	no	yes	P59510	A disintegrin and metalloproteinase with thrombospondin motifs 20	A disintegrin and metalloproteinase with thrombospondin motifs 20 (ADAM-TS 20) (ADAM-TS20) (ADAMTS-20) (EC 3.4.24.-)	ATS20	ADAMTS20	Homo sapiens (Human)	1910	NP_079279.3 [P59510-3];	AF488804;AJ515153;AJ515154;CH471111;
ADAMTS3	yes	no	no	yes	O15072	A disintegrin and metalloproteinase with thrombospondin motifs 3	A disintegrin and metalloproteinase with thrombospondin motifs 3 (ADAM-TS 3) (ADAM-TS3) (ADAMTS-3) (EC 3.4.24.-) (Procollagen II N-proteinase) (PC II-NP) (Procollagen II amino propeptide-processing enzyme)	ATS3	ADAMTS3 KIAA0366	Homo sapiens (Human)	1205	NP_055058.2;	BC130287;BC132735;AF247668;AB002364;
ADAMTS5	yes	no	no	yes	Q9UNA0	A disintegrin and metalloproteinase with thrombospondin motifs 5	A disintegrin and metalloproteinase with thrombospondin motifs 5 (ADAM-TS 5) (ADAM-TS5) (ADAMTS-5) (EC 3.4.24.-) (A disintegrin and metalloproteinase with thrombospondin motifs 11) (ADAM-TS 11) (ADAMTS-11) (ADMP-2) (Aggrecanase-2)	ATS5	ADAMTS5 ADAMTS11 ADMP2	Homo sapiens (Human)	930	NP_008969.2;	AF142099;AP001698;AP001697;BC093775;BC093777;AF141293;
ADAMTS7	yes	no	no	yes	Q9UKP4	A disintegrin and metalloproteinase with thrombospondin motifs 7	A disintegrin and metalloproteinase with thrombospondin motifs 7 (ADAM-TS 7) (ADAM-TS7) (ADAMTS-7) (EC 3.4.24.-) (COMPase)	ATS7	ADAMTS7	Homo sapiens (Human)	1686	NP_055087.2;	AY327122;BC061631;AF140675;
ADAMTS8	yes	no	no	yes	Q9UP79	A disintegrin and metalloproteinase with thrombospondin motifs 8	A disintegrin and metalloproteinase with thrombospondin motifs 8 (ADAM-TS 8) (ADAM-TS8) (ADAMTS-8) (EC 3.4.24.-) (METH-2) (METH-8)	ATS8	ADAMTS8 METH2	Homo sapiens (Human)	889	NP_008968.4;	AF060153;AF175283;
ADAMTS9	yes	no	no	yes	Q9P2N4	A disintegrin and metalloproteinase with thrombospondin motifs 9	A disintegrin and metalloproteinase with thrombospondin motifs 9 (ADAM-TS 9) (ADAM-TS9) (ADAMTS-9) (EC 3.4.24.-)	ATS9	ADAMTS9 KIAA1312	Homo sapiens (Human)	1935	NP_001305710.1 [Q9P2N4-4];NP_891550.1 [Q9P2N4-3];	AF261918;AF488803;BC130578;BC171764;AB037733;
ADAMTSL1	yes	no	no	yes	Q8N6G6	ADAMTS-like protein 1	ADAMTS-like protein 1 (ADAMTSL-1) (Punctin-1)	ATL1	ADAMTSL1 ADAMTSR1 C9orf94 UNQ528/PRO1071	Homo sapiens (Human)	1762	NP_001035362.3 [Q8N6G6-3];NP_443098.3 [Q8N6G6-1];	AF176313;AY358327;AK092602;AK291956;CH471071;BC030262;BC100788;BC100790;AF251058;
ADAR	yes	yes	yes	yes	P55265	Double-stranded RNA-specific adenosine deaminase	Double-stranded RNA-specific adenosine deaminase (DRADA) (EC 3.5.4.37) (136 kDa double-stranded RNA-binding protein) (p136) (Interferon-inducible protein 4) (IFI-4) (K88DSRBP)	DSRAD	ADAR ADAR1 DSRAD G1P1 IFI4	Homo sapiens (Human)	1226	NP_001020278.1 [P55265-5];NP_001102.2 [P55265-1];NP_001180424.1 [P55265-5];NP_056655.2 [P55265-2];NP_056656.2 [P55265-3];XP_006711174.1;XP_006711175.1;XP_006711176.1 [P55265-5];	U10439;U75503;U75489;U75490;U75491;U75492;U75493;U75494;U75495;U75496;U75497;U75498;U75499;U75500;U75501;U75502;U75503;U75489;U75490;U75491;U75492;U75493;U75494;U75495;U75496;U75497;U75498;U75499;U75500;U75501;U75502;U75503;U75489;U75490;U75491;U75492;U75493;U75494;U75495;U75496;U75497;U75498;U75499;U75500;U75501;U75502;U18121;X79448;X79449;X98559;X98559;BX538232;BX640741;CH471121;CH471121;BC0382…
ADARB1	yes	no	no	yes	P78563	Double-stranded RNA-specific editase 1	Double-stranded RNA-specific editase 1 (EC 3.5.4.37) (RNA-editing deaminase 1) (RNA-editing enzyme 1) (dsRNA adenosine deaminase)	RED1	ADARB1 ADAR2 DRADA2 RED1	Homo sapiens (Human)	741	NP_001103.1 [P78563-2];NP_001153702.1 [P78563-6];NP_001333616.1;NP_001333617.1 [P78563-6];NP_056648.1 [P78563-1];NP_056649.1 [P78563-3];XP_016883736.1 [P78563-1];XP_016883737.1 [P78563-1];XP_016883738.1 [P78563-1];XP_016883739.1 [P78563-1];XP_016883740.1 [P78563-1];XP_016883743.1 [P78563-3];XP_016883744.1 [P78563-2];	U82120;U82121;X99227;X99383;U76420;U76421;U76422;AF001042;AF525422;AF533142;AY135659;AB194370;AB194371;AB194372;AB194373;AL163301;CH471079;CH471079;CH471079;BC065545;FJ169506;
ADARB2	yes	no	no	yes	Q9NS39	Double-stranded RNA-specific editase B2	Double-stranded RNA-specific editase B2 (EC 3.5.-.-) (RNA-dependent adenosine deaminase 3) (RNA-editing deaminase 2) (RNA-editing enzyme 2) (dsRNA adenosine deaminase B2)	RED2	ADARB2 ADAR3 RED2	Homo sapiens (Human)	739	NP_061172.1 [Q9NS39-1];	AF034837;AK055107;BC137477;BC140852;
ADCK3	yes	no	no	yes	Q8NI60	Atypical kinase COQ8A, mitochondrial	Atypical kinase COQ8A, mitochondrial (EC 2.7.-.-) (Chaperone activity of bc1 complex-like) (Chaperone-ABC1-like) (Coenzyme Q protein 8A) (aarF domain-containing protein kinase 3)	COQ8A	COQ8A ADCK3 CABC1 PP265	Homo sapiens (Human)	647	NP_064632.2 [Q8NI60-1];XP_005273258.1 [Q8NI60-1];XP_011542540.1 [Q8NI60-1];XP_011542541.1 [Q8NI60-1];XP_011542542.1;XP_011542543.1 [Q8NI60-1];XP_016857341.1 [Q8NI60-1];	AB073905;AJ278126;AF218003;AK074693;BX648860;BC005171;
ADCY1	yes	no	no	yes	Q08828	Adenylate cyclase type 1	Adenylate cyclase type 1 (EC 4.6.1.1) (ATP pyrophosphate-lyase 1) (Adenylate cyclase type I) (Adenylyl cyclase 1) (Ca(2+)/calmodulin-activated adenylyl cyclase)	ADCY1	ADCY1	Homo sapiens (Human)	1119	NP_066939.1;	AC069008;CH236960;L05500;
ADCY10	yes	no	no	yes	Q96PN6	Adenylate cyclase type 10	Adenylate cyclase type 10 (EC 4.6.1.1) (AH-related protein) (Adenylate cyclase homolog) (Germ cell soluble adenylyl cyclase) (hsAC) (sAC) (Testicular soluble adenylyl cyclase)	ADCYA	ADCY10 SAC	Homo sapiens (Human)	1610	NP_001161221.1 [Q96PN6-4];NP_001284701.1 [Q96PN6-2];NP_060887.2 [Q96PN6-1];XP_011508062.1 [Q96PN6-1];	AF271058;AF331033;AF176813;AF299350;AL035122;AK302884;CH471067;CH471067;BC117366;BC117372;
ADCY2	yes	no	no	yes	Q08462	Adenylate cyclase type 2	Adenylate cyclase type 2 (EC 4.6.1.1) (ATP pyrophosphate-lyase 2) (Adenylate cyclase type II) (Adenylyl cyclase 2)	ADCY2	ADCY2 KIAA1060	Homo sapiens (Human)	1091	NP_065433.2 [Q08462-1];	AF410885;AK294555;BC111743;AB028983;X74210;L21993;
ADCY3	yes	no	no	yes	O60266	Adenylate cyclase type 3	Adenylate cyclase type 3 (EC 4.6.1.1) (ATP pyrophosphate-lyase 3) (Adenylate cyclase type III) (AC-III) (Adenylate cyclase, olfactive type) (Adenylyl cyclase 3) (AC3)	ADCY3	ADCY3 KIAA0511	Homo sapiens (Human)	1144	NP_001307542.1;NP_004027.2 [O60266-1];	AF033861;AK095173;AC012073;BC126235;AB011083;
ADCY5	yes	no	no	yes	O95622	Adenylate cyclase type 5	Adenylate cyclase type 5 (EC 4.6.1.1) (ATP pyrophosphate-lyase 5) (Adenylate cyclase type V) (Adenylyl cyclase 5) (AC5)	ADCY5	ADCY5	Homo sapiens (Human)	1261	NP_001186571.1 [O95622-2];NP_899200.1 [O95622-1];	AK303070;AF497517;U65473;BK000371;
ADCY6	yes	no	no	yes	O43306	Adenylate cyclase type 6	Adenylate cyclase type 6 (EC 4.6.1.1) (ATP pyrophosphate-lyase 6) (Adenylate cyclase type VI) (Adenylyl cyclase 6) (Ca(2+)-inhibitable adenylyl cyclase)	ADCY6	ADCY6 KIAA0422	Homo sapiens (Human)	1168	NP_056085.1 [O43306-1];XP_006719273.1 [O43306-1];	AF250226;AB007882;
ADCY8	yes	no	no	yes	P40145	Adenylate cyclase type 8	Adenylate cyclase type 8 (EC 4.6.1.1) (ATP pyrophosphate-lyase 8) (Adenylate cyclase type VIII) (Adenylyl cyclase 8) (AC8) (Ca(2+)/calmodulin-activated adenylyl cyclase)	ADCY8	ADCY8	Homo sapiens (Human)	1251	NP_001106.1;	Z35309;M83533;
ADCY9	yes	no	no	yes	O60503	Adenylate cyclase type 9	Adenylate cyclase type 9 (EC 4.6.1.1) (ATP pyrophosphate-lyase 9) (Adenylate cyclase type IX) (ACIX) (Adenylyl cyclase 9) (AC9)	ADCY9	ADCY9 KIAA0520	Homo sapiens (Human)	1353	NP_001107.2;	AF036927;DQ008441;DQ005545;AJ133123;AY028959;AY028949;AY028950;AY028951;AY028952;AY028953;AY028954;AY028955;AY028956;AY028957;AB011092;CH471112;CH471112;BC136657;BC136658;BC151207;BC151229;
ADD1	yes	yes	no	yes	P35611	Alpha-adducin	Alpha-adducin (Erythrocyte adducin subunit alpha)	ADDA	ADD1 ADDA	Homo sapiens (Human)	737	NP_001110.2 [P35611-1];NP_001273574.1 [P35611-4];NP_054908.2 [P35611-3];NP_054909.2 [P35611-2];NP_789771.1 [P35611-6];XP_005247994.1;XP_016863193.1 [P35611-3];XP_016863195.1 [P35611-1];XP_016863196.1;XP_016863197.1;XP_016863198.1 [P35611-2];XP_016863199.1;	X58141;L29296;L29286;L29287;L29289;L29290;L29291;L29292;L29293;L29294;L29295;L29297;L29298;AK295457;Z74617;AL390065;AL121750;BX465861;BX465861;AL121750;AL390065;AL121750;AL390065;BX465861;AL121750;AL390065;BX465861;AL121750;AL390065;BX465861;CH471131;CH471131;CH471131;CH471131;CH471131;CH471131;CH471131;BC042998;AH004561;
ADD2	yes	no	no	yes	P35612	Beta-adducin	Beta-adducin (Erythrocyte adducin subunit beta)	ADDB	ADD2 ADDB	Homo sapiens (Human)	726	NP_001171983.1 [P35612-1];NP_001171984.1 [P35612-9];NP_001608.1 [P35612-1];NP_059516.2 [P35612-2];NP_059522.1 [P35612-3];XP_011530804.1 [P35612-1];	X58199;AF486420;AF486421;AF486422;AF486423;AK291007;AK297250;AB209227;AB593080;AC005234;CH471053;CH471053;CH471053;CH471053;BC041666;BC051882;BC056881;BC065525;U43959;S81079;S81077;
ADD3	yes	yes	no	yes	Q9UEY8	Gamma-adducin	Gamma-adducin (Adducin-like protein 70)	ADDG	ADD3 ADDL	Homo sapiens (Human)	706	NP_001112.2 [Q9UEY8-2];NP_001307520.1 [Q9UEY8-1];NP_001307521.1 [Q9UEY8-1];NP_001307522.1 [Q9UEY8-1];NP_001307523.1;NP_058432.1 [Q9UEY8-1];NP_063968.1 [Q9UEY8-2];	D67031;U37122;Y14372;Y14373;Y14374;Y14375;Y14376;Y14377;Y14378;Y14379;Y14380;Y14381;Y14382;Y14383;Y14384;Y14372;Y14373;Y14374;Y14375;Y14376;Y14377;Y14378;Y14379;Y14380;Y14381;Y14382;Y14384;BX647403;CH471066;CH471066;BC062559;
ADGB	yes	no	no	yes	Q8N7X0	Androglobin	Androglobin (Calpain-7-like protein)	ADGB	ADGB C6orf103 CAPN7L	Homo sapiens (Human)	1667	NP_078970.3 [Q8N7X0-1];	AL138916;AL158199;AL138916;AL158199;AL158199;AL359547;AL158199;AL138916;AL158199;AL138916;AL359547;AL158199;AK097570;
ADH1A	yes	no	no	yes	P07327	Alcohol dehydrogenase 1A	Alcohol dehydrogenase 1A (EC 1.1.1.1) (Alcohol dehydrogenase subunit alpha)	ADH1A	ADH1A ADH1	Homo sapiens (Human)	375	NP_000658.1;	M12963;M12271;BT019812;AY948115;AK290558;CH471057;BC074738;BC117442;BC126306;M37066;
ADH1B	yes	no	no	yes	P00325	All-trans-retinol dehydrogenase [NAD(+)] ADH1B	All-trans-retinol dehydrogenase [NAD(+)] ADH1B (EC 1.1.1.105) (Alcohol dehydrogenase 1B) (Alcohol dehydrogenase subunit beta)	ADH1B	ADH1B ADH2	Homo sapiens (Human)	375	NP_000659.2;NP_001273579.1;	M24317;X03350;M24316;M24308;M24309;M24310;M24311;M24312;M24313;M24314;D00137;L38290;L38283;L38284;L38285;L38286;L38287;L38288;L38289;X15447;X15448;X15449;X15450;X15451;X15452;X15453;X15454;X15455;AF153821;DQ017646;AK301018;BC033009;M21692;AF040967;
ADH5	yes	yes	yes	yes	P11766	Alcohol dehydrogenase class-3	Alcohol dehydrogenase class-3 (EC 1.1.1.1) (Alcohol dehydrogenase 5) (Alcohol dehydrogenase class chi chain) (Alcohol dehydrogenase class-III) (Glutathione-dependent formaldehyde dehydrogenase) (FALDH) (FDH) (GSH-FDH) (EC 1.1.1.-) (S-(hydroxymethyl)glutathione dehydrogenase) (EC 1.1.1.284)	ADHX	ADH5 ADHX FDH	Homo sapiens (Human)	374	NP_000662.3;	M30471;M29872;M81118;M81112;M81113;M81114;M81115;M81116;M81117;CR541689;BT019832;AY987960;BC014665;
ADI1	yes	no	no	yes	Q9BV57	1,2-dihydroxy-3-keto-5-methylthiopentene dioxygenase	1,2-dihydroxy-3-keto-5-methylthiopentene dioxygenase (EC 1.13.11.54) (Acireductone dioxygenase (Fe(2+)-requiring)) (ARD) (Fe-ARD) (Membrane-type 1 matrix metalloproteinase cytoplasmic tail-binding protein 1) (MTCBP-1) (Submergence-induced protein-like factor) (Sip-L)	MTND	ADI1 MTCBP1 HMFT1638	Homo sapiens (Human)	179	NP_001293006.1 [Q9BV57-2];NP_060739.2 [Q9BV57-1];	AB158319;AF087863;AB073609;AK001775;AK127473;AK222467;AC142528;AC114810;CH471053;CH471053;BC001467;AF403478;
ADIPOQ	yes	no	no	yes	Q15848	Adiponectin	Adiponectin (30 kDa adipocyte complement-related protein) (Adipocyte complement-related 30 kDa protein) (ACRP30) (Adipocyte, C1q and collagen domain-containing protein) (Adipose most abundant gene transcript 1 protein) (apM-1) (Gelatin-binding protein)	ADIPO	ADIPOQ ACDC ACRP30 APM1 GBP28	Homo sapiens (Human)	244	NP_001171271.1;NP_004788.1;	D45371;AB012165;AJ131460;AJ131461;BC054496;BC096308;BC096309;BC096310;BC096311;
ADIRF	yes	no	no	yes	Q15847	Adipogenesis regulatory factor	Adipogenesis regulatory factor (Adipogenesis factor rich in obesity) (Adipose most abundant gene transcript 2 protein) (Adipose-specific protein 2) (apM-2)	ADIRF	ADIRF AFRO APM2 C10orf116	Homo sapiens (Human)	76	NP_006820.1;	D45370;BC004471;
ADK	yes	no	no	yes	P55263	Adenosine kinase	Adenosine kinase (AK) (EC 2.7.1.20) (Adenosine 5'-phosphotransferase)	ADK	ADK	Homo sapiens (Human)	362	NP_001114.2 [P55263-2];NP_001189378.1 [P55263-4];NP_001189379.1 [P55263-3];NP_006712.2 [P55263-1];	U50196;U33936;U90338;U90339;AK290633;AK301590;AK302706;CH471083;CH471083;BC003568;
ADNP	yes	yes	no	yes	Q9H2P0	Activity-dependent neuroprotector homeobox protein	Activity-dependent neuroprotector homeobox protein (Activity-dependent neuroprotective protein)	ADNP	ADNP ADNP1 KIAA0784	Homo sapiens (Human)	1102	NP_001269460.1;NP_001269461.1;NP_001334440.1;NP_056154.1;NP_852107.1;XP_011527049.1;XP_016883247.1;XP_016883248.1;	AF250860;CH471077;CH471077;BC090933;AB018327;AL080163;
ADPGK	yes	no	yes	yes	Q9BRR6	ADP-dependent glucokinase	ADP-dependent glucokinase (ADP-GK) (ADPGK) (EC 2.7.1.147) (RbBP-35)	ADPGK	ADPGK PSEC0260	Homo sapiens (Human)	497	NP_112574.3 [Q9BRR6-2];XP_006720775.1;	AF204270;AL136873;AK055526;CR533447;AK075560;BC006112;BC018074;
ADPRHL2	yes	no	no	yes	Q9NX46	ADP-ribose glycohydrolase ARH3	ADP-ribose glycohydrolase ARH3 (ADP-ribosylhydrolase 3) (O-acetyl-ADP-ribose deacetylase ARH3) (EC 3.5.1.-) (Poly(ADP-ribose) glycohydrolase ARH3) (EC 3.2.1.143) ([Protein ADP-ribosylarginine] hydrolase-like protein 2) ([Protein ADP-ribosylserine] hydrolase) (EC 3.2.2.-)	ARHL2	ADPRHL2 ARH3	Homo sapiens (Human)	363	NP_060295.1;	AJ313333;AJ427295;AF212236;AK000453;CR457237;AK223037;BC014169;
ADRBK1	yes	no	no	yes	P25098	Beta-adrenergic receptor kinase 1	Beta-adrenergic receptor kinase 1 (Beta-ARK-1) (EC 2.7.11.15) (G-protein coupled receptor kinase 2)	ARBK1	GRK2 ADRBK1 BARK BARK1	Homo sapiens (Human)	689	NP_001610.2;	X61157;M80776;U08438;U08435;U08436;U08437;EU326303;BC037963;BC090863;
ADRM1	yes	yes	yes	yes	Q16186	Proteasomal ubiquitin receptor ADRM1	Proteasomal ubiquitin receptor ADRM1 (110 kDa cell membrane glycoprotein) (Gp110) (Adhesion-regulating molecule 1) (ARM-1) (Proteasome regulatory particle non-ATPase 13) (hRpn13) (Rpn13 homolog)	ADRM1	ADRM1 GP110	Homo sapiens (Human)	407	NP_001268366.1;NP_001268367.1;NP_008933.2;NP_783163.1;XP_005260314.1;	D64154;BR000321;BC010733;BC017245;
ADSL	yes	yes	yes	yes	P30566	Adenylosuccinate lyase	Adenylosuccinate lyase (ADSL) (ASL) (EC 4.3.2.2) (Adenylosuccinase) (ASase)	PUR8	ADSL AMPS	Homo sapiens (Human)	484	NP_000017.1 [P30566-1];NP_001116850.1 [P30566-2];NP_001304852.1;	X65867;X65867;AF067853;AF067854;CR456368;CH471095;BC000253;S60710;
ADSS	yes	no	no	yes	P30520	Adenylosuccinate synthetase isozyme 2	Adenylosuccinate synthetase isozyme 2 (AMPSase 2) (AdSS 2) (EC 6.3.4.4) (Adenylosuccinate synthetase, acidic isozyme) (Adenylosuccinate synthetase, liver isozyme) (L-type adenylosuccinate synthetase) (IMP--aspartate ligase 2)	PURA2	ADSS2 ADSS	Homo sapiens (Human)	456	NP_001117.2;	X66503;CH471148;BC012356;
AEBP1	yes	no	yes	yes	Q8IUX7	Adipocyte enhancer-binding protein 1	Adipocyte enhancer-binding protein 1 (AE-binding protein 1) (Aortic carboxypeptidase-like protein)	AEBP1	AEBP1 ACLP	Homo sapiens (Human)	1158	NP_001120.3 [Q8IUX7-1];	AF053944;AK127541;AB209744;CH236960;CH471128;BC038588;D86479;
AFAP1	yes	no	no	yes	Q8N556	Actin filament-associated protein 1	Actin filament-associated protein 1 (110 kDa actin filament-associated protein) (AFAP-110)	AFAP1	AFAP1 AFAP	Homo sapiens (Human)	730	NP_001128119.1 [Q8N556-2];NP_940997.1 [Q8N556-1];XP_011511846.1 [Q8N556-2];	AF188700;AK290807;AK297631;BC032777;AB209676;
AFAP1L1	yes	no	no	yes	Q8TED9	Actin filament-associated protein 1-like 1	Actin filament-associated protein 1-like 1 (AFAP1-like protein 1)	AF1L1	AFAP1L1	Homo sapiens (Human)	768	NP_001139809.1 [Q8TED9-2];NP_001309991.1;NP_001309992.1 [Q8TED9-3];NP_689619.1 [Q8TED9-1];	AK074185;AK094067;AK095980;BC040723;BC125093;BC125094;
AFAP1L2	yes	no	no	yes	Q8N4X5	Actin filament-associated protein 1-like 2	Actin filament-associated protein 1-like 2 (AFAP1-like protein 2)	AF1L2	AFAP1L2 KIAA1914 XB130	Homo sapiens (Human)	818	NP_001001936.1 [Q8N4X5-1];NP_001274753.1;NP_115939.1 [Q8N4X5-2];	AF474151;AB067501;AK027470;AK291712;AK123108;BC024314;BC033212;
AFF1	yes	no	no	yes	P51825	AF4/FMR2 family member 1	AF4/FMR2 family member 1 (ALL1-fused gene from chromosome 4 protein) (Protein AF-4) (Protein FEL) (Proto-oncogene AF4)	AFF1	AFF1 AF4 FEL MLLT2 PBM1	Homo sapiens (Human)	1210	NP_001160165.1 [P51825-2];NP_001300888.1 [P51825-3];NP_001300889.1;NP_005926.1 [P51825-1];XP_005263064.1 [P51825-2];XP_011530275.1 [P51825-2];	L13773;L25050;AK300364;
AFF2	yes	no	no	yes	P51816	AF4/FMR2 family member 2	AF4/FMR2 family member 2 (Fragile X E mental retardation syndrome protein) (Fragile X mental retardation 2 protein) (FMR2P) (Protein FMR-2) (Protein Ox19)	AFF2	AFF2 FMR2 OX19	Homo sapiens (Human)	1311	NP_001162593.1 [P51816-3];NP_001162594.1 [P51816-5];NP_001162595.1 [P51816-6];NP_001162596.1 [P51816-2];NP_001164099.1 [P51816-7];NP_002016.2 [P51816-1];	U48436;L76569;X95463;AF012624;AF012603;AF012604;AF012605;AF012606;AF012607;AF012608;AF012609;AF012610;AF012611;AF012612;AF012613;AF012614;AF012615;AF012616;AF012617;AF012618;AF012619;AF012620;AF012621;AF012622;AF012623;AJ001550;AB102644;AB101711;AB101712;AB101713;AB101714;AB101715;AB101716;AB101717;AB101718;AB101719;AB101720;AB101721;AB101722;AB101723;AB101724;AB101725;AB101726;AB101727;AB101728;…
AFF3	yes	no	no	yes	P51826	AF4/FMR2 family member 3	AF4/FMR2 family member 3 (Lymphoid nuclear protein related to AF4) (Protein LAF-4)	AFF3	AFF3 LAF4	Homo sapiens (Human)	1226	NP_001020279.1 [P51826-2];NP_002276.2 [P51826-1];XP_005264000.2 [P51826-1];XP_011509475.1 [P51826-2];XP_011509476.1 [P51826-2];XP_011509477.1 [P51826-1];XP_011509478.1 [P51826-1];XP_011509479.1 [P51826-1];	U34360;AC092667;AC010736;AC073118;AC018690;CH471127;CH471127;CH471127;CH471127;CH471127;CH471127;BC036895;BC136579;BC144266;AB209634;
AFF4	yes	no	no	yes	Q9UHB7	AF4/FMR2 family member 4	AF4/FMR2 family member 4 (ALL1-fused gene from chromosome 5q31 protein) (Protein AF-5q31) (Major CDK9 elongation factor-associated protein)	AFF4	AFF4 AF5Q31 MCEF HSPC092	Homo sapiens (Human)	1163	NP_055238.1 [Q9UHB7-1];XP_005272020.1 [Q9UHB7-1];	AF197927;AF213987;AB209547;CH471062;BC063007;BC100287;BC137226;AF161355;
AFG3L2	yes	yes	yes	yes	Q9Y4W6	AFG3-like protein 2	AFG3-like protein 2 (EC 3.4.24.-) (Paraplegin-like protein)	AFG32	AFG3L2	Homo sapiens (Human)	797	NP_006787.2;	Y18314;BC065016;
AFM	yes	no	no	yes	P43652	Afamin	Afamin (Alpha-albumin) (Alpha-Alb)	AFAM	AFM ALB2 ALBA	Homo sapiens (Human)	599	NP_001124.1;	L32140;U51243;AK290556;AC110752;CH471057;BC109020;BC109021;L35486;L35497;L35498;
AFTPH	yes	no	no	yes	Q6ULP2	Aftiphilin	Aftiphilin	AFTIN	AFTPH AFTH	Homo sapiens (Human)	936	NP_001002243.1 [Q6ULP2-8];NP_060127.3 [Q6ULP2-6];NP_982261.2 [Q6ULP2-1];XP_005264437.1 [Q6ULP2-9];	AY367088;AK000087;AK021899;AK024658;AL833962;CH471053;CH471053;BC022247;BC047529;
AGA	yes	no	no	yes	P20933	N(4)-(beta-N-acetylglucosaminyl)-L-asparaginase	N(4)-(beta-N-acetylglucosaminyl)-L-asparaginase (EC 3.5.1.26) (Aspartylglucosaminidase) (Glycosylasparaginase) (N4-(N-acetyl-beta-glucosaminyl)-L-asparagine amidase) [Cleaved into: Glycosylasparaginase alpha chain; Glycosylasparaginase beta chain]	ASPG	AGA	Homo sapiens (Human)	346	NP_000018.2;NP_001165459.1;	X55762;X55330;U21281;U21273;U21274;U21275;U21277;U21278;U21279;U21280;X61959;M64073;M64075;M64076;M60808;M60809;AK312982;CR541715;AC078881;CH471056;CH471056;BC012392;
AGAP2	yes	no	no	yes	Q99490	Arf-GAP with GTPase, ANK repeat and PH domain-containing protein 2	Arf-GAP with GTPase, ANK repeat and PH domain-containing protein 2 (AGAP-2) (Centaurin-gamma-1) (Cnt-g1) (GTP-binding and GTPase-activating protein 2) (GGAP2) (Phosphatidylinositol 3-kinase enhancer) (PIKE)	AGAP2	AGAP2 CENTG1 KIAA0167	Homo sapiens (Human)	1192	NP_001116244.1;NP_055585.1 [Q99490-2];	U81031;AF384128;AY128689;D79989;AF413077;AK292672;CH471054;BC028020;
AGAP3	yes	no	no	yes	Q96P47	Arf-GAP with GTPase, ANK repeat and PH domain-containing protein 3	Arf-GAP with GTPase, ANK repeat and PH domain-containing protein 3 (AGAP-3) (CRAM-associated GTPase) (CRAG) (Centaurin-gamma-3) (Cnt-g3) (MR1-interacting protein) (MRIP-1)	AGAP3	AGAP3 CENTG3	Homo sapiens (Human)	875	NP_001036000.1 [Q96P47-6];NP_001268229.1 [Q96P47-5];NP_114152.3 [Q96P47-4];XP_016867223.1;	AF359283;AF413079;AK055393;CH471173;CH471173;AB209781;
AGBL3	yes	no	no	yes	Q8NEM8	Cytosolic carboxypeptidase 3	Cytosolic carboxypeptidase 3 (EC 3.4.17.-) (ATP/GTP-binding protein-like 3)	CBPC3	AGBL3 CCP3	Homo sapiens (Human)	1001	NP_848658.3 [Q8NEM8-4];XP_016867625.1 [Q8NEM8-4];XP_016867626.1 [Q8NEM8-4];	AK023045;AK302827;BC030651;
AGFG1	yes	no	no	yes	P52594	Arf-GAP domain and FG repeat-containing protein 1	Arf-GAP domain and FG repeat-containing protein 1 (HIV-1 Rev-binding protein) (Nucleoporin-like protein RIP) (Rev-interacting protein) (Rev/Rex activation domain-binding protein)	AGFG1	AGFG1 HRB RAB RIP	Homo sapiens (Human)	562	NP_001128659.1 [P52594-4];NP_001128660.1 [P52594-3];NP_001128661.1 [P52594-2];NP_004495.2 [P52594-1];	L42025;X89478;AK097451;AC105286;AC097662;BC030592;BC096272;BC096273;BC096274;BC096275;
AGFG2	yes	no	no	yes	O95081	Arf-GAP domain and FG repeat-containing protein 2	Arf-GAP domain and FG repeat-containing protein 2 (HIV-1 Rev-binding protein-like protein) (Rev/Rex activation domain-binding protein related) (RAB-R)	AGFG2	AGFG2 HRBL RABR	Homo sapiens (Human)	481	NP_006067.3 [O95081-1];	AF015042;BC009393;BC017329;AF053356;
AGK	yes	yes	no	yes	Q53H12	Acylglycerol kinase, mitochondrial	Acylglycerol kinase, mitochondrial (hAGK) (EC 2.7.1.107) (EC 2.7.1.138) (EC 2.7.1.94) (Multiple substrate lipid kinase) (HsMuLK) (MuLK) (Multi-substrate lipid kinase)	AGK	AGK MULK	Homo sapiens (Human)	422	NP_060708.1 [Q53H12-1];XP_011514699.1 [Q53H12-1];	AJ278150;AK001704;AK222769;AC099547;BC009775;BC022777;
AGL	yes	yes	yes	yes	P35573	Glycogen debranching enzyme	Glycogen debranching enzyme (Glycogen debrancher) [Includes: 4-alpha-glucanotransferase (EC 2.4.1.25) (Oligo-1,4-1,4-glucantransferase); Amylo-alpha-1,6-glucosidase (Amylo-1,6-glucosidase) (EC 3.2.1.33) (Dextrin 6-alpha-D-glucosidase)]	GDE	AGL GDE	Homo sapiens (Human)	1532	NP_000019.2 [P35573-1];NP_000633.2 [P35573-1];NP_000634.2 [P35573-1];NP_000635.2 [P35573-1];NP_000637.2 [P35573-3];XP_005270614.1 [P35573-1];	M85168;U84007;U84008;U84009;U84010;U84011;AB035443;AB208867;CH471097;CH471097;CH471097;CH471097;BC078663;
AGMAT	yes	no	no	yes	Q9BSE5	Agmatinase, mitochondrial	Agmatinase, mitochondrial (EC 3.5.3.11) (Agmatine ureohydrolase) (AUH)	SPEB	AGMAT	Homo sapiens (Human)	352	NP_079034.3;	AY057097;AK027037;BC005090;
AGO1	yes	no	no	yes	Q9UL18	Protein argonaute-1	Protein argonaute-1 (Argonaute1) (hAgo1) (Argonaute RISC catalytic component 1) (Eukaryotic translation initiation factor 2C 1) (eIF-2C 1) (eIF2C 1) (Putative RNA-binding protein Q99)	AGO1	AGO1 EIF2C1	Homo sapiens (Human)	857	NP_001304051.1;NP_001304052.1;NP_036331.1;	AF093097;BC063275;
AGO2	yes	no	no	yes	Q9UKV8	Protein argonaute-2	Protein argonaute-2 (Argonaute2) (hAgo2) (EC 3.1.26.n2) (Argonaute RISC catalytic component 2) (Eukaryotic translation initiation factor 2C 2) (eIF-2C 2) (eIF2C 2) (PAZ Piwi domain protein) (PPD) (Protein slicer)	AGO2	AGO2 EIF2C2	Homo sapiens (Human)	859	NP_001158095.1 [Q9UKV8-2];NP_036286.2 [Q9UKV8-1];	BC007633;BC018727;AY077717;BT007229;AF121255;
AGO3	yes	no	no	yes	Q9H9G7	Protein argonaute-3	Protein argonaute-3 (Argonaute3) (hAgo3) (EC 3.1.26.n2) (Argonaute RISC catalytic component 3) (Eukaryotic translation initiation factor 2C 3) (eIF-2C 3) (eIF2C 3)	AGO3	AGO3 EIF2C3	Homo sapiens (Human)	860	NP_079128.2 [Q9H9G7-1];NP_803171.1 [Q9H9G7-2];XP_005270632.1 [Q9H9G7-1];XP_011539184.1 [Q9H9G7-2];XP_016856012.1 [Q9H9G7-1];XP_016856013.1 [Q9H9G7-2];XP_016856014.1 [Q9H9G7-2];XP_016856015.1 [Q9H9G7-2];XP_016856016.1 [Q9H9G7-2];	AK022827;
AGPAT1	yes	no	yes	yes	Q99943	1-acyl-sn-glycerol-3-phosphate acyltransferase alpha	1-acyl-sn-glycerol-3-phosphate acyltransferase alpha (EC 2.3.1.51) (1-acylglycerol-3-phosphate O-acyltransferase 1) (1-AGP acyltransferase 1) (1-AGPAT 1) (Lysophosphatidic acid acyltransferase alpha) (LPAAT-alpha) (Protein G15)	PLCA	AGPAT1 G15	Homo sapiens (Human)	283	NP_006402.1;NP_116130.2;XP_005248863.1;XP_011512536.1;	U56417;U75971;Y09565;U89336;CH471081;BC002402;BC003007;BC004310;BC090849;
AGPAT3	yes	no	no	yes	Q9NRZ7	1-acyl-sn-glycerol-3-phosphate acyltransferase gamma	1-acyl-sn-glycerol-3-phosphate acyltransferase gamma (EC 2.3.1.51) (1-acylglycerol-3-phosphate O-acyltransferase 3) (1-AGP acyltransferase 3) (1-AGPAT 3) (Lysophosphatidic acid acyltransferase gamma) (LPAAT-gamma)	PLCC	AGPAT3 LPAAT3 UNQ759/PRO1490	Homo sapiens (Human)	376	NP_001032642.1 [Q9NRZ7-1];NP_064517.1 [Q9NRZ7-1];XP_005261217.1 [Q9NRZ7-1];XP_006724092.1 [Q9NRZ7-1];XP_006724093.1 [Q9NRZ7-1];XP_006724094.1 [Q9NRZ7-2];XP_011527967.1 [Q9NRZ7-1];XP_016883898.1;XP_016883899.1;XP_016883900.1 [Q9NRZ7-2];XP_016883901.1 [Q9NRZ7-2];XP_016883902.1;	AF156774;AF156775;AB040138;AY358704;CH471079;CH471079;CH471079;CH471079;BC011971;BC040603;BC063552;AK125804;AL832919;
AGPS	yes	yes	no	yes	O00116	Alkyldihydroxyacetonephosphate synthase, peroxisomal	Alkyldihydroxyacetonephosphate synthase, peroxisomal (Alkyl-DHAP synthase) (EC 2.5.1.26) (Aging-associated gene 5 protein) (Alkylglycerone-phosphate synthase)	ADAS	AGPS AAG5	Homo sapiens (Human)	658	NP_003650.1;	Y09443;AY544121;AK314259;BC141820;
AGR2	yes	no	yes	yes	O95994	Anterior gradient protein 2 homolog	Anterior gradient protein 2 homolog (AG-2) (hAG-2) (HPC8) (Secreted cement gland protein XAG-2 homolog)	AGR2	AGR2 AG2 UNQ515/PRO1030	Homo sapiens (Human)	175	NP_006399.1;XP_005249638.1;	AF007791;AF038451;AF088867;AF115926;AF087879;AY359009;BT007048;AC073333;BC015503;
AGR3	yes	no	yes	yes	Q8TD06	Anterior gradient protein 3	Anterior gradient protein 3 (AG-3) (AG3) (hAG-3) (Anterior gradient 3 homolog) (Breast cancer membrane protein 11) (Protein disulfide isomerase family A, member 18)	AGR3	AGR3 BCMP11 PDIA18 UNQ642/PRO1272	Homo sapiens (Human)	166	NP_789783.1;XP_005249684.1;	AY069977;AY359065;CH236948;CH471073;BC058284;
AGRN	yes	yes	no	yes	O00468	Agrin	Agrin [Cleaved into: Agrin N-terminal 110 kDa subunit; Agrin C-terminal 110 kDa subunit; Agrin C-terminal 90 kDa fragment (C90); Agrin C-terminal 22 kDa fragment (C22)]	AGRIN	AGRN AGRIN	Homo sapiens (Human)	2068	NP_001292204.1 [O00468-1];NP_940978.2 [O00468-6];XP_005244806.1 [O00468-3];	AB191264;AF016903;U84406;BC004220;BC007649;BC034009;BC063620;
AGT	yes	yes	yes	yes	P01019	Angiotensinogen	Angiotensinogen (Serpin A8) [Cleaved into: Angiotensin-1 (Angiotensin 1-10) (Angiotensin I) (Ang I); Angiotensin-2 (Angiotensin 1-8) (Angiotensin II) (Ang II); Angiotensin-3 (Angiotensin 2-8) (Angiotensin III) (Ang III) (Des-Asp[1]-angiotensin II); Angiotensin-4 (Angiotensin 3-8) (Angiotensin IV) (Ang IV); Angiotensin 1-9; Angiotensin 1-7; Angiotensin 1-5; Angiotensin 1-4]	ANGT	AGT SERPINA8	Homo sapiens (Human)	485	NP_000020.1;	K02215;M24689;M24686;M24687;M24688;X15324;X15325;X15326;X15327;BC011519;M69110;S78529;S78530;
AGTPBP1	yes	no	no	yes	Q9UPW5	Cytosolic carboxypeptidase 1	Cytosolic carboxypeptidase 1 (EC 3.4.17.-) (ATP/GTP-binding protein 1) (Nervous system nuclear protein induced by axotomy protein 1 homolog)	CBPC1	AGTPBP1 CCP1 KIAA1035 NNA1	Homo sapiens (Human)	1226	NP_001273644.1;NP_001273646.1 [Q9UPW5-3];NP_001317630.1 [Q9UPW5-1];NP_056054.2 [Q9UPW5-2];XP_005251905.1 [Q9UPW5-1];XP_016870033.1;XP_016870035.1;	AB028958;AK001544;AK022562;AK023280;AK295774;AK299506;CH471089;CH471089;CH471089;BC060815;BX648366;AL833359;
AGTRAP	yes	no	yes	no	Q6RW13	Type-1 angiotensin II receptor-associated protein	Type-1 angiotensin II receptor-associated protein (AT1 receptor-associated protein)	ATRAP	AGTRAP ATRAP	Homo sapiens (Human)	159	NP_001035284.1 [Q6RW13-2];NP_001035285.1 [Q6RW13-4];NP_001035286.1 [Q6RW13-5];NP_001035287.1 [Q6RW13-3];NP_065083.3 [Q6RW13-1];	AF312374;AF165187;AY488088;CH471130;BC017328;
AGXT2	yes	no	no	yes	Q9BYV1	Alanine--glyoxylate aminotransferase 2, mitochondrial	Alanine--glyoxylate aminotransferase 2, mitochondrial (AGT 2) (EC 2.6.1.44) ((R)-3-amino-2-methylpropionate--pyruvate transaminase) (EC 2.6.1.40) (Beta-ALAAT II) (Beta-alanine-pyruvate aminotransferase) (D-AIBAT)	AGT2	AGXT2 AGT2	Homo sapiens (Human)	514	NP_001293102.1 [Q9BYV1-2];NP_114106.1 [Q9BYV1-1];XP_016865237.1 [Q9BYV1-2];	AJ292204;AB193309;AK223128;AK223375;BC144268;BC150603;
AHCTF1	yes	yes	no	yes	Q8WYP5	Protein ELYS	Protein ELYS (Embryonic large molecule derived from yolk sac) (Protein MEL-28) (Putative AT-hook-containing transcription factor 1)	ELYS	AHCTF1 ELYS TMBS62 MSTP108	Homo sapiens (Human)	2266	NP_001310271.1 [Q8WYP5-1];NP_056261.4 [Q8WYP5-3];XP_006711821.1 [Q8WYP5-2];	AB059277;AY157619;AL080144;AF173978;BC012307;
AHCY	yes	yes	yes	yes	P23526	Adenosylhomocysteinase	Adenosylhomocysteinase (AdoHcyase) (EC 3.3.1.1) (S-adenosyl-L-homocysteine hydrolase)	SAHH	AHCY SAHH	Homo sapiens (Human)	432	NP_000678.1 [P23526-1];NP_001155238.1 [P23526-2];NP_001309013.1 [P23526-2];NP_001309014.1 [P23526-2];XP_005260374.1 [P23526-2];XP_011526961.1 [P23526-2];XP_016883197.1;XP_016883198.1 [P23526-1];	M61831;M61832;BT006697;AK097610;AK290422;CH471077;CH471077;BC010018;BC011606;
AHCYL1	yes	yes	no	yes	O43865	S-adenosylhomocysteine hydrolase-like protein 1	S-adenosylhomocysteine hydrolase-like protein 1 (DC-expressed AHCY-like molecule) (IP(3)Rs binding protein released with IP(3)) (IRBIT) (Putative adenosylhomocysteinase 2) (S-adenosyl-L-homocysteine hydrolase 2) (AdoHcyase 2)	SAHH2	AHCYL1 DCAL IRBIT XPVKONA	Homo sapiens (Human)	530	NP_001229602.1 [O43865-2];NP_001229603.1 [O43865-2];NP_001229604.1 [O43865-2];NP_001229605.1 [O43865-2];NP_006612.2 [O43865-1];	AF315687;AK303690;AK316110;AL049954;AL772411;AL772411;CH471122;BC007576;BC010681;BC016942;BC065254;BC095476;BC110896;U82761;BK005418;BK005417;
AHDC1	yes	no	no	yes	Q5TGY3	AT-hook DNA-binding motif-containing protein 1	AT-hook DNA-binding motif-containing protein 1	AHDC1	AHDC1	Homo sapiens (Human)	1603	NP_001025053.1;XP_005245905.1;XP_005245906.1;XP_005245907.1;XP_005245908.1;XP_005245909.1;XP_011539557.1;XP_011539558.1;XP_011539559.1;	AK125431;BC002677;BC014394;U79259;
AHNAK	yes	yes	yes	yes	Q09666	Neuroblast differentiation-associated protein AHNAK	Neuroblast differentiation-associated protein AHNAK (Desmoyokin)	AHNK	AHNAK PM227	Homo sapiens (Human)	5890	NP_001333374.1 [Q09666-1];NP_001333375.1 [Q09666-1];NP_001611.1 [Q09666-1];NP_076965.2 [Q09666-2];	CH471076;BC128460;M80899;M80902;
AHNAK2	yes	yes	yes	yes	Q8IVF2	Protein AHNAK2	Protein AHNAK2	AHNK2	AHNAK2 C14orf78 KIAA2019	Homo sapiens (Human)	5795	NP_612429.2 [Q8IVF2-1];XP_005267356.1;	BC011859;BC033372;BC049216;BC090889;AB095939;AL834367;BX537923;BX538040;BX538106;BX538133;
AHR	yes	no	yes	no	P35869	Aryl hydrocarbon receptor	Aryl hydrocarbon receptor (Ah receptor) (AhR) (Class E basic helix-loop-helix protein 76) (bHLHe76)	AHR	AHR BHLHE76	Homo sapiens (Human)	848	NP_001612.1;	D16354;L19872;CH236948;CH471073;BC069390;BC070080;U28063;U27656;U27657;U28060;U28061;U28062;U28064;U28066;U28065;D38044;
AHRR	yes	no	no	yes	A9YTQ3	Aryl hydrocarbon receptor repressor	Aryl hydrocarbon receptor repressor (AhR repressor) (AhRR) (Class E basic helix-loop-helix protein 77) (bHLHe77)	AHRR	AHRR BHLHE77 KIAA1234	Homo sapiens (Human)	701	NP_001229341.1 [A9YTQ3-1];NP_065782.2 [A9YTQ3-2];	AF293639;AF293629;AF293630;AF293631;AF293632;AF293633;AF293634;AF293635;AF293636;AF293637;AF293638;EU293605;AB033060;CH471235;BC151852;BC152406;
AHSA1	yes	yes	yes	yes	O95433	Activator of 90 kDa heat shock protein ATPase homolog 1	Activator of 90 kDa heat shock protein ATPase homolog 1 (AHA1) (p38)	AHSA1	AHSA1 C14orf3 HSPC322	Homo sapiens (Human)	338	NP_001308370.1;NP_036243.1 [O95433-1];	AJ243310;AF164791;AK300766;AK313824;AF111168;CH471061;BC000321;BC007398;AF161440;
AHSA2	yes	no	no	yes	Q719I0	Putative activator of 90 kDa heat shock protein ATPase homolog 2	Putative activator of 90 kDa heat shock protein ATPase homolog 2 (Activator of HSP90 ATPase homolog 2 pseudogene)	AHSA2	AHSA2P AHSA2	Homo sapiens (Human)	299	NP_001308229.1;NP_689605.1;	AF542548;AK092817;AL833813;AC016747;CH471053;CH471053;CH471053;BC113671;BC117278;
AHSG	yes	no	yes	yes	P02765	Alpha-2-HS-glycoprotein	Alpha-2-HS-glycoprotein (Alpha-2-Z-globulin) (Ba-alpha-2-glycoprotein) (Fetuin-A) [Cleaved into: Alpha-2-HS-glycoprotein chain A; Alpha-2-HS-glycoprotein chain B]	FETUA	AHSG FETUA PRO2743	Homo sapiens (Human)	367	NP_001613.2;	M16961;D67013;AB038689;AK292751;AK312969;CH471052;BC048198;BC052590;D67012;AF119895;
AHSP	yes	no	no	yes	Q9NZD4	Alpha-hemoglobin-stabilizing protein	Alpha-hemoglobin-stabilizing protein (Erythroid differentiation-related factor) (Erythroid-associated factor)	AHSP	AHSP EDRF ERAF	Homo sapiens (Human)	102	NP_001305150.1;NP_001305151.1;NP_057717.1;	AF364517;AF208865;AY072612;AF485325;BC035842;
AICDA	yes	no	no	yes	Q9GZX7	Single-stranded DNA cytosine deaminase	Single-stranded DNA cytosine deaminase (EC 3.5.4.38) (Activation-induced cytidine deaminase) (AID) (Cytidine aminohydrolase)	AICDA	AICDA AID	Homo sapiens (Human)	198	NP_001317272.1 [Q9GZX7-2];NP_065712.1 [Q9GZX7-1];	AB040431;AB040430;AF529819;AY536516;BT007402;BC006296;
AIDA	yes	no	no	yes	Q96BJ3	Axin interactor, dorsalization-associated protein	Axin interactor, dorsalization-associated protein (Axin interaction partner and dorsalization antagonist)	AIDA	AIDA C1orf80	Homo sapiens (Human)	306	NP_073742.2 [Q96BJ3-1];	AK022868;AK289865;BC015535;BC043142;BC067805;AL833718;
AIF1	yes	no	no	yes	P55008	Allograft inflammatory factor 1	Allograft inflammatory factor 1 (AIF-1) (Ionized calcium-binding adapter molecule 1) (Protein G1)	AIF1	AIF1 G1 IBA1	Homo sapiens (Human)	147	NP_001305899.1 [P55008-2];NP_001614.3 [P55008-1];NP_116573.1 [P55008-2];XP_016865821.1 [P55008-3];	U49392;U95213;U19713;Y14768;Y14768;Y14768;D86438;AF299327;EF070982;AK290771;CR542153;AF129756;BA000025;CH471081;CH471081;BC009474;
AIFM1	yes	yes	no	yes	O95831	Apoptosis-inducing factor 1, mitochondrial	Apoptosis-inducing factor 1, mitochondrial (EC 1.6.99.-) (Programmed cell death protein 8)	AIFM1	AIFM1 AIF PDCD8	Homo sapiens (Human)	613	NP_001124318.2;NP_001124319.1 [O95831-4];NP_004199.1 [O95831-1];NP_665811.1 [O95831-3];	AF100928;DQ016496;DQ016498;DQ016500;AL049703;AL049704;AK314446;CR457379;CH471107;CH471107;CH471107;BC111065;BC139738;AF131759;
AIFM2	yes	no	no	yes	Q9BRQ8	Ferroptosis suppressor protein 1	Ferroptosis suppressor protein 1 (FSP1) (EC 1.6.5.-) (Apoptosis-inducing factor homologous mitochondrion-associated inducer of death) (AMID) (p53-responsive gene 3 protein)	FSP1	AIFM2 AMID PRG3	Homo sapiens (Human)	373	NP_001185625.1 [Q9BRQ8-1];NP_116186.1 [Q9BRQ8-1];	AF337957;AF506757;AK027403;AK127353;CH471083;BC006121;BC023601;BX537621;
AIM1	yes	yes	yes	yes	Q9Y4K1	Beta/gamma crystallin domain-containing protein 1	Beta/gamma crystallin domain-containing protein 1 (Absent in melanoma 1 protein)	CRBG1	CRYBG1 AIM1	Homo sapiens (Human)	1723	NP_001615.2 [Q9Y4K1-1];	U83116;U83115;AK300443;CH471051;
AIMP1	yes	yes	yes	yes	Q12904	Aminoacyl tRNA synthase complex-interacting multifunctional protein 1	Aminoacyl tRNA synthase complex-interacting multifunctional protein 1 (Multisynthase complex auxiliary component p43) [Cleaved into: Endothelial monocyte-activating polypeptide 2 (EMAP-2) (Endothelial monocyte-activating polypeptide II) (EMAP-II) (Small inducible cytokine subfamily E member 1)]	AIMP1	AIMP1 EMAP2 SCYE1	Homo sapiens (Human)	312	NP_001135887.1 [Q12904-1];NP_001135888.1 [Q12904-1];NP_004748.2 [Q12904-1];XP_016864324.1 [Q12904-1];XP_016864325.1 [Q12904-1];	U10117;CR542281;AK095951;AK303965;BC014051;
AIMP2	yes	yes	yes	yes	Q13155	Aminoacyl tRNA synthase complex-interacting multifunctional protein 2	Aminoacyl tRNA synthase complex-interacting multifunctional protein 2 (Multisynthase complex auxiliary component p38) (Protein JTV-1)	AIMP2	AIMP2 JTV1 PRO0992	Homo sapiens (Human)	320	NP_001313536.1 [Q13155-2];NP_006294.2 [Q13155-1];	U24169;AC005995;CH236963;CH878731;BC002853;BC010156;BC013630;AF116615;
AIP	yes	yes	yes	yes	O00170	AH receptor-interacting protein	AH receptor-interacting protein (AIP) (Aryl-hydrocarbon receptor-interacting protein) (HBV X-associated protein 2) (XAP-2) (Immunophilin homolog ARA9)	AIP	AIP XAP2	Homo sapiens (Human)	330	NP_001289888.1;NP_001289889.1;NP_003968.3;	U31913;U78521;AM236341;EF066502;EF066504;EF066505;EF066510;BC104827;BC104797;
AJUBA	yes	no	no	yes	Q96IF1	LIM domain-containing protein ajuba	LIM domain-containing protein ajuba	AJUBA	AJUBA JUB	Homo sapiens (Human)	538	NP_001276026.1;NP_116265.1 [Q96IF1-1];NP_932352.1 [Q96IF1-2];	AY169959;AK096128;CH471078;CH471078;BC007580;BC034968;
AK1	yes	no	yes	yes	P00568	Adenylate kinase isoenzyme 1	Adenylate kinase isoenzyme 1 (AK 1) (EC 2.7.4.3) (EC 2.7.4.6) (ATP-AMP transphosphorylase 1) (ATP:AMP phosphotransferase) (Adenylate monophosphate kinase) (Myokinase)	KAD1	AK1	Homo sapiens (Human)	194	NP_000467.1;NP_001305050.1;XP_016869916.1;XP_016869917.1;	J04809;AB021871;BT019580;BC001116;
AK2	yes	yes	no	yes	P54819	Adenylate kinase 2, mitochondrial	Adenylate kinase 2, mitochondrial (AK 2) (EC 2.7.4.3) (ATP-AMP transphosphorylase 2) (ATP:AMP phosphotransferase) (Adenylate monophosphate kinase) [Cleaved into: Adenylate kinase 2, mitochondrial, N-terminally processed]	KAD2	AK2 ADK2	Homo sapiens (Human)	239	NP_001186128.1 [P54819-5];NP_001306068.1;NP_001306069.1 [P54819-6];NP_001616.1 [P54819-1];NP_037543.1 [P54819-2];	U39945;U84371;U54645;AB005621;AB005622;AY080899;AY080900;AK291676;AK295105;AK296863;AB451267;AB451394;CH471059;CH471059;BC009405;BC070127;BC090040;
AK3	yes	yes	no	yes	Q9UIJ7	GTP:AMP phosphotransferase AK3, mitochondrial	GTP:AMP phosphotransferase AK3, mitochondrial (EC 2.7.4.10) (Adenylate kinase 3) (AK 3) (Adenylate kinase 3 alpha-like 1)	KAD3	AK3 AK3L1 AK6 AKL3L	Homo sapiens (Human)	227	NP_001186781.1 [Q9UIJ7-3];NP_001186782.1 [Q9UIJ7-2];NP_001186784.1 [Q9UIJ7-2];NP_001186785.1 [Q9UIJ7-2];NP_057366.2 [Q9UIJ7-1];	AB021870;AF183419;AK001553;AK001951;AK027534;AK098205;AK298200;CH471071;CH471071;CH471071;BC013771;
AK4	yes	yes	no	yes	P27144	Adenylate kinase 4, mitochondrial	Adenylate kinase 4, mitochondrial (AK 4) (EC 2.7.4.10) (EC 2.7.4.6) (Adenylate kinase 3-like) (GTP:AMP phosphotransferase AK4)	KAD4	AK4 AK3 AK3L1	Homo sapiens (Human)	223	NP_001005353.1;NP_037542.1;NP_982289.1;	X60673;CR456830;AK313611;CH471059;CH471059;CH471059;BC016180;BC040224;BC066944;BC136886;BC136887;BC148270;BC146653;
AK5	yes	no	no	yes	Q9Y6K8	Adenylate kinase isoenzyme 5	Adenylate kinase isoenzyme 5 (AK 5) (EC 2.7.4.3) (EC 2.7.4.6) (ATP-AMP transphosphorylase 5)	KAD5	AK5	Homo sapiens (Human)	562	NP_036225.2 [Q9Y6K8-3];NP_777283.1 [Q9Y6K8-1];XP_006710635.1 [Q9Y6K8-3];XP_016856497.1 [Q9Y6K8-3];XP_016856498.1 [Q9Y6K8-3];	AF062595;AY171600;AF445193;CR541890;BC033896;BC036666;BC012467;
AK7	yes	no	no	yes	Q96M32	Adenylate kinase 7	Adenylate kinase 7 (AK 7) (EC 2.7.4.3) (EC 2.7.4.6) (ATP-AMP transphosphorylase 7)	KAD7	AK7	Homo sapiens (Human)	723	NP_689540.2;	AK057426;
AK9	yes	no	no	yes	Q5TCS8	Adenylate kinase 9	Adenylate kinase 9 (AK 9) (EC 2.7.4.4) (EC 2.7.4.6) (Adenylate kinase domain-containing protein 1) (Adenylate kinase domain-containing protein 2)	KAD9	AK9 AKD1 AKD2 C6orf199 C6orf224	Homo sapiens (Human)	1911	NP_001138600.2 [Q5TCS8-4];NP_001316531.1 [Q5TCS8-2];NP_659462.1 [Q5TCS8-2];	AK055538;AK098657;AK131244;AK315561;CH471051;BC022031;BC087860;BC101714;BC111948;
AKAP1	yes	no	no	yes	Q92667	A-kinase anchor protein 1, mitochondrial	A-kinase anchor protein 1, mitochondrial (A-kinase anchor protein 149 kDa) (AKAP 149) (Dual specificity A-kinase-anchoring protein 1) (D-AKAP-1) (Protein kinase A-anchoring protein 1) (PRKA1) (Spermatid A-kinase anchor protein 84) (S-AKAP84)	AKAP1	AKAP1 AKAP149 PRKA1	Homo sapiens (Human)	903	NP_001229831.1 [Q92667-1];NP_001229832.1 [Q92667-1];NP_003479.1 [Q92667-1];XP_005257764.1;XP_005257766.1;XP_016880678.1;XP_016880679.1 [Q92667-1];XP_016880680.1;	X97335;U34074;AK292416;CH471109;CH471109;CH471109;BC000729;
AKAP11	yes	no	no	yes	Q9UKA4	A-kinase anchor protein 11	A-kinase anchor protein 11 (AKAP-11) (A-kinase anchor protein 220 kDa) (AKAP 220) (hAKAP220) (Protein kinase A-anchoring protein 11) (PRKA11)	AKA11	AKAP11 AKAP220 KIAA0629	Homo sapiens (Human)	1901	NP_057332.1;XP_011533205.1;XP_011533206.1;XP_011533207.1;XP_011533208.1;XP_016875870.1;	AF176555;AB014529;AK002166;
AKAP12	yes	no	no	yes	Q02952	A-kinase anchor protein 12	A-kinase anchor protein 12 (AKAP-12) (A-kinase anchor protein 250 kDa) (AKAP 250) (Gravin) (Myasthenia gravis autoantigen)	AKA12	AKAP12 AKAP250	Homo sapiens (Human)	1782	NP_005091.2 [Q02952-1];NP_653080.1 [Q02952-2];XP_005267292.1;XP_016867006.1 [Q02952-1];	U81607;AB003476;AB210003;CR749527;AF001504;M96322;
AKAP13	yes	no	no	yes	Q12802	A-kinase anchor protein 13	A-kinase anchor protein 13 (AKAP-13) (AKAP-Lbc) (Breast cancer nuclear receptor-binding auxiliary protein) (Guanine nucleotide exchange factor Lbc) (Human thyroid-anchoring protein 31) (Lymphoid blast crisis oncogene) (LBC oncogene) (Non-oncogenic Rho GTPase-specific GTP exchange factor) (Protein kinase A-anchoring protein 13) (PRKA13) (p47)	AKP13	AKAP13 BRX HT31 LBC	Homo sapiens (Human)	2813	NP_001257475.1;NP_006729.4 [Q12802-2];NP_009131.2 [Q12802-1];	AF387101;AF406992;AB055890;BC050312;AF126008;AF127481;U03634;M90360;AB209414;
AKAP17A	yes	no	no	yes	Q02040	A-kinase anchor protein 17A	A-kinase anchor protein 17A (AKAP-17A) (721P) (B-lymphocyte antigen) (Protein XE7) (Protein kinase A-anchoring protein 17A) (PRKA17A) (Splicing factor, arginine/serine-rich 17A)	AK17A	AKAP17A CXYorf3 DXYS155E SFRS17A XE7	Homo sapiens (Human)	695	NP_005079.2 [Q02040-1];	L03426;L03426;M99578;BC028151;BC110496;BC110497;
AKAP2	yes	no	no	yes	Q9Y2D5	A-kinase anchor protein 2	A-kinase anchor protein 2 (AKAP-2) (AKAP-KL) (Protein kinase A-anchoring protein 2) (PRKA2)	AKAP2	AKAP2 KIAA0920 PRKA2	Homo sapiens (Human)	859	NP_001004065.2 [Q9Y2D5-5];NP_001130034.1 [Q9Y2D5-3];NP_001185585.1 [Q9Y2D5-7];NP_009134.1 [Q9Y2D5-4];NP_671492.1 [Q9Y2D5-6];	AJ303079;AB023137;AK057098;AK300427;CH471105;BC140818;BC146863;BC171800;AL110268;
AKAP4	yes	no	no	yes	Q5JQC9	A-kinase anchor protein 4	A-kinase anchor protein 4 (AKAP-4) (A-kinase anchor protein 82 kDa) (AKAP 82) (hAKAP82) (Major sperm fibrous sheath protein) (HI) (Protein kinase A-anchoring protein 4) (PRKA4)	AKAP4	AKAP4 AKAP82	Homo sapiens (Human)	854	NP_003877.2 [Q5JQC9-1];NP_647450.1 [Q5JQC9-2];	Y15195;AF072756;BC126250;BC126252;
AKAP6	yes	no	no	yes	Q13023	A-kinase anchor protein 6	A-kinase anchor protein 6 (AKAP-6) (A-kinase anchor protein 100 kDa) (AKAP 100) (Protein kinase A-anchoring protein 6) (PRKA6) (mAKAP)	AKAP6	AKAP6 AKAP100 KIAA0311	Homo sapiens (Human)	2319	NP_004265.3 [Q13023-1];	U17195;AB002309;CH471078;BC150185;BC150288;BC154413;
AKAP8	yes	yes	no	yes	O43823	A-kinase anchor protein 8	A-kinase anchor protein 8 (AKAP-8) (A-kinase anchor protein 95 kDa) (AKAP 95)	AKAP8	AKAP8 AKAP95	Homo sapiens (Human)	692	NP_005849.1;	Y11997;AC005785;
AKAP8L	yes	no	no	yes	Q9ULX6	A-kinase anchor protein 8-like	A-kinase anchor protein 8-like (AKAP8-like protein) (Helicase A-binding protein 95) (HAP95) (Homologous to AKAP95 protein) (HA95) (Neighbor of A-kinase-anchoring protein 95) (Neighbor of AKAP95)	AKP8L	AKAP8L NAKAP NAKAP95 HRIHFB2018	Homo sapiens (Human)	646	NP_001278407.1 [Q9ULX6-2];NP_055186.3 [Q9ULX6-1];	AB025905;AJ243467;AF199414;AK295956;AB451326;AB451469;CH471106;BC000713;AB015332;
AKAP9	yes	yes	no	yes	Q99996	A-kinase anchor protein 9	A-kinase anchor protein 9 (AKAP-9) (A-kinase anchor protein 350 kDa) (AKAP 350) (hgAKAP 350) (A-kinase anchor protein 450 kDa) (AKAP 450) (AKAP 120-like protein) (Centrosome- and Golgi-localized PKN-associated protein) (CG-NAP) (Protein hyperion) (Protein kinase A-anchoring protein 9) (PRKA9) (Protein yotiao)	AKAP9	AKAP9 AKAP350 AKAP450 KIAA0803	Homo sapiens (Human)	3907	NP_005742.4 [Q99996-2];NP_671714.1 [Q99996-3];	AJ131693;AB019691;AJ010770;AF026245;AC004013;AC000066;AC000120;CH236949;CH236949;CH236949;AF083037;AF091711;AB018346;
AKNA	yes	no	no	yes	Q7Z591	Microtubule organization protein AKNA	Microtubule organization protein AKNA (AT-hook-containing transcription factor)	AKNA	AKNA KIAA1968	Homo sapiens (Human)	1439	NP_001304879.1 [Q7Z591-1];NP_001304881.1 [Q7Z591-7];NP_110394.3 [Q7Z591-1];XP_005252301.1 [Q7Z591-1];XP_005252302.1 [Q7Z591-1];XP_005252304.1 [Q7Z591-1];XP_006717357.1 [Q7Z591-1];XP_006717358.1;XP_011517365.1 [Q7Z591-7];XP_011517367.2 [Q7Z591-7];XP_016870661.1 [Q7Z591-7];	AY703039;AY703043;AY703044;AY703045;AB075848;AK024431;AK074040;AK131082;AK160382;BC042202;BC055285;AF286341;
AKR1A1	yes	yes	yes	yes	P14550	Aldo-keto reductase family 1 member A1	Aldo-keto reductase family 1 member A1 (EC 1.1.1.2) (EC 1.1.1.372) (EC 1.1.1.54) (Alcohol dehydrogenase [NADP(+)]) (Aldehyde reductase) (Glucuronate reductase) (EC 1.1.1.19) (Glucuronolactone reductase) (EC 1.1.1.20)	AK1A1	AKR1A1 ALDR1 ALR	Homo sapiens (Human)	325	NP_001189342.1;NP_001189343.1;NP_006057.1;NP_697021.1;	J04794;AF036683;AF036680;AF036681;AF036682;AF112485;AF112484;AK293083;CR457010;BT007003;CH471059;CH471059;CH471059;CH471059;BC000670;BC005394;
AKR1B1	yes	no	no	yes	P15121	Aldo-keto reductase family 1 member B1	Aldo-keto reductase family 1 member B1 (EC 1.1.1.300) (EC 1.1.1.372) (EC 1.1.1.54) (Aldehyde reductase) (Aldose reductase) (AR) (EC 1.1.1.21)	ALDR	AKR1B1 ALDR1 ALR2	Homo sapiens (Human)	316	NP_001619.1;	J04795;J05017;X15414;M34720;M34721;J05474;M59783;M59856;AF032455;AF328729;AK313439;CR450351;CR542203;BT019859;CH236950;CH471070;BC000260;BC005387;BC010391;
AKR1B10	yes	no	no	yes	O60218	Aldo-keto reductase family 1 member B10	Aldo-keto reductase family 1 member B10 (EC 1.1.1.300) (EC 1.1.1.54) (ARL-1) (Aldose reductase-like) (Aldose reductase-related protein) (ARP) (hARP) (Small intestine reductase) (SI reductase)	AK1BA	AKR1B10 AKR1B11	Homo sapiens (Human)	316	NP_064695.3;	U37100;AF052577;AF524864;BT006794;CR541801;CH236950;CH471070;BC008837;AF044961;
AKR1C1	yes	no	no	yes	Q04828	Aldo-keto reductase family 1 member C1	Aldo-keto reductase family 1 member C1 (EC 1.1.1.-) (20-alpha-hydroxysteroid dehydrogenase) (20-alpha-HSD) (EC 1.1.1.149) (Chlordecone reductase homolog HAKRC) (Dihydrodiol dehydrogenase 1/2) (DD1/DD2) (High-affinity hepatic bile acid-binding protein) (HBAB) (Indanol dehydrogenase) (EC 1.1.1.112) (Trans-1,2-dihydrobenzene-1,2-diol dehydrogenase) (EC 1.3.1.20)	AK1C1	AKR1C1 DDH DDH1	Homo sapiens (Human)	323	NP_001344.2;	M86609;U05861;U05853;U05854;U05855;U05857;U05858;U05859;U05860;U05684;AB031083;AB032150;BT007197;BC015490;BC020216;BC040210;S68290;D26124;
AKR1C2	yes	no	no	yes	P52895	Aldo-keto reductase family 1 member C2	Aldo-keto reductase family 1 member C2 (EC 1.-.-.-) (3-alpha-HSD3) (Chlordecone reductase homolog HAKRD) (Dihydrodiol dehydrogenase 2) (DD-2) (DD2) (Dihydrodiol dehydrogenase/bile acid-binding protein) (DD/BABP) (Trans-1,2-dihydrobenzene-1,2-diol dehydrogenase) (EC 1.3.1.20) (Type III 3-alpha-hydroxysteroid dehydrogenase) (EC 1.1.1.357)	AK1C2	AKR1C2 DDH2	Homo sapiens (Human)	323	NP_001128713.1 [P52895-2];NP_001345.1 [P52895-1];NP_995317.1 [P52895-1];	S68330;U05598;L32592;AB021654;AB031084;AB032153;AK290304;AK296686;BT006653;BC007024;BC063574;
AKR1C3	yes	no	yes	yes	P42330	Aldo-keto reductase family 1 member C3	Aldo-keto reductase family 1 member C3 (EC 1.-.-.-) (17-beta-hydroxysteroid dehydrogenase type 5) (17-beta-HSD 5) (3-alpha-HSD type II, brain) (3-alpha-hydroxysteroid dehydrogenase type 2) (3-alpha-HSD type 2) (EC 1.1.1.357) (Chlordecone reductase homolog HAKRb) (Dihydrodiol dehydrogenase 3) (DD-3) (DD3) (Dihydrodiol dehydrogenase type I) (HA1753) (Indanol dehydrogenase) (EC 1.1.1.112) (Prostagla…	AK1C3	AKR1C3 DDH1 HSD17B5 KIAA0119 PGFS	Homo sapiens (Human)	323	NP_001240837.1;NP_003730.4 [P42330-1];	S68288;L43839;L43831;L43832;L43833;L43834;L43835;L43836;L43837;L43838;AB018580;AB028065;AF149416;AB032157;D17793;BT007286;AK290365;AK296829;CH471072;BC001479;BC019230;
AKR7A2	yes	no	yes	yes	O43488	Aflatoxin B1 aldehyde reductase member 2	Aflatoxin B1 aldehyde reductase member 2 (EC 1.1.1.n11) (AFB1 aldehyde reductase 1) (AFB1-AR 1) (Aldoketoreductase 7) (Succinic semialdehyde reductase) (SSA reductase)	ARK72	AKR7A2 AFAR AFAR1 AKR7	Homo sapiens (Human)	359	NP_003680.2;	BC004111;BC007352;BC010852;BC011586;BC012171;BC013996;AF026947;Y16675;BT007347;BK000395;
AKR7A3	yes	no	yes	yes	O95154	Aflatoxin B1 aldehyde reductase member 3	Aflatoxin B1 aldehyde reductase member 3 (EC 1.-.-.-) (AFB1 aldehyde reductase 2) (AFB1-AR 2)	ARK73	AKR7A3 AFAR2	Homo sapiens (Human)	331	NP_036199.2;	AF040639;AJ271799;BC025709;BC031562;BC042420;
AKT	yes	no	no	no	P31749	RAC-alpha serine/threonine-protein kinase	RAC-alpha serine/threonine-protein kinase (EC 2.7.11.1) (Protein kinase B) (PKB) (Protein kinase B alpha) (PKB alpha) (Proto-oncogene c-Akt) (RAC-PK-alpha)	AKT1	AKT1 PKB RAC	Homo sapiens (Human)	480	NP_001014431.1 [P31749-1];NP_001014432.1 [P31749-1];NP_005154.2 [P31749-1];XP_005267458.1;	M63167;AF283830;AF283819;AF283820;AF283821;AF283822;AF283823;AF283824;AF283825;AF283826;AF283827;AF283828;AF283829;AK299310;AK314256;AB451242;AB451367;BC000479;BC084538;X61037;
AKT_pS473	yes	no	no	no		RAC-alpha serine/threonine-protein kinase (phosphorylated form)
AKT_pT308	yes	no	no	no		RAC-alpha serine/threonine-protein kinase (phosphorylated form)
AKT1	yes	no	no	yes	P31749	RAC-alpha serine/threonine-protein kinase	RAC-alpha serine/threonine-protein kinase (EC 2.7.11.1) (Protein kinase B) (PKB) (Protein kinase B alpha) (PKB alpha) (Proto-oncogene c-Akt) (RAC-PK-alpha)	AKT1	AKT1 PKB RAC	Homo sapiens (Human)	480	NP_001014431.1 [P31749-1];NP_001014432.1 [P31749-1];NP_005154.2 [P31749-1];XP_005267458.1;	M63167;AF283830;AF283819;AF283820;AF283821;AF283822;AF283823;AF283824;AF283825;AF283826;AF283827;AF283828;AF283829;AK299310;AK314256;AB451242;AB451367;BC000479;BC084538;X61037;
AKT1S1_pT246	yes	no	no	no
AKT2	yes	no	no	yes	P31751	RAC-beta serine/threonine-protein kinase	RAC-beta serine/threonine-protein kinase (EC 2.7.11.1) (Protein kinase Akt-2) (Protein kinase B beta) (PKB beta) (RAC-PK-beta)	AKT2	AKT2	Homo sapiens (Human)	481	NP_001317440.1 [P31751-2];NP_001617.1 [P31751-1];XP_011524916.1 [P31751-1];XP_011524917.1 [P31751-1];XP_011524918.1 [P31751-1];XP_011524920.1 [P31751-1];XP_011524921.1 [P31751-1];XP_011524922.1 [P31751-1];XP_016881959.1 [P31751-1];	M77198;M95936;AK314619;BC032709;BC120995;BC120994;AY708392;
ALAD	yes	no	no	yes	P13716	Delta-aminolevulinic acid dehydratase	Delta-aminolevulinic acid dehydratase (ALADH) (EC 4.2.1.24) (Porphobilinogen synthase)	HEM2	ALAD	Homo sapiens (Human)	330	NP_000022.3 [P13716-1];NP_001003945.1 [P13716-2];XP_011516666.1;	M13928;X64467;S99468;S99471;AK290490;AK312552;AY319481;BC000977;
ALB	yes	yes	no	yes	P02768	Serum albumin	Serum albumin	ALBU	ALB GIG20 GIG42 PRO0903 PRO1708 PRO2044 PRO2619 PRO2675 UNQ696/PRO1341	Homo sapiens (Human)	609	NP_000468.1 [P02768-1];	V00494;V00495;M12523;M12523;AF190168;AF542069;A06977;AY728024;DQ986150;AY544124;AY550967;AF116645;AF118090;AF119840;AF119890;AF130077;CR749331;EF649953;CH471057;BC014308;BC034023;BC035969;BC036003;BC041789;U22961;AY358313;AH002596;
ALCAM	yes	yes	yes	yes	Q13740	CD166 antigen	CD166 antigen (Activated leukocyte cell adhesion molecule) (CD antigen CD166)	CD166	ALCAM MEMD	Homo sapiens (Human)	583	NP_001230209.1 [Q13740-2];NP_001230212.1 [Q13740-3];NP_001618.2 [Q13740-1];	L38608;AY644765;DQ486139;DQ486140;AK127617;AK300362;AK316113;BC057809;BC137096;BC137097;Y10183;
ALDH16A1	yes	no	yes	yes	Q8IZ83	Aldehyde dehydrogenase family 16 member A1	Aldehyde dehydrogenase family 16 member A1	A16A1	ALDH16A1	Homo sapiens (Human)	802	NP_001138868.1 [Q8IZ83-3];NP_699160.2 [Q8IZ83-1];	AK074136;AK297101;BC014895;BC035641;BC042142;
ALDH18A1	yes	yes	yes	yes	P54886	Delta-1-pyrroline-5-carboxylate synthase	Delta-1-pyrroline-5-carboxylate synthase (P5CS) (Aldehyde dehydrogenase family 18 member A1) [Includes: Glutamate 5-kinase (GK) (EC 2.7.2.11) (Gamma-glutamyl kinase); Gamma-glutamyl phosphate reductase (GPR) (EC 1.2.1.41) (Glutamate-5-semialdehyde dehydrogenase) (Glutamyl-gamma-semialdehyde dehydrogenase)]	P5CS	ALDH18A1 GSAS P5CS PYCS	Homo sapiens (Human)	795	NP_001017423.1 [P54886-2];NP_001310341.1;NP_001310342.1 [P54886-1];NP_001310343.1 [P54886-1];NP_001310344.1 [P54886-2];NP_001310345.1;NP_001310348.1;NP_002851.2 [P54886-1];	X94453;U76542;U68758;AK295487;AK299557;AK312271;CH471066;CH471066;CH471066;CH471066;BC106054;BC117240;BC117242;BC143930;
ALDH1A1	yes	no	no	yes	P00352	Retinal dehydrogenase 1	Retinal dehydrogenase 1 (RALDH 1) (RalDH1) (EC 1.2.1.-) (EC 1.2.1.36) (ALDH-E1) (ALHDII) (Aldehyde dehydrogenase family 1 member A1) (Aldehyde dehydrogenase, cytosolic)	AL1A1	ALDH1A1 ALDC ALDH1 PUMB1	Homo sapiens (Human)	501	NP_000680.2;	M31994;M31982;M31983;M31984;M31985;M31986;M31987;M31988;M31989;M31990;M31991;M31992;AF003341;AY390731;BT006921;AY338497;CH471089;BC001505;S61235;M26761;K03000;
ALDH1A2	yes	no	no	yes	O94788	Retinal dehydrogenase 2	Retinal dehydrogenase 2 (RALDH 2) (RalDH2) (EC 1.2.1.36) (Aldehyde dehydrogenase family 1 member A2) (Retinaldehyde-specific dehydrogenase type 2) (RALDH(II))	AL1A2	ALDH1A2 RALDH2	Homo sapiens (Human)	518	NP_001193826.1 [O94788-3];NP_003879.2 [O94788-1];NP_733797.1 [O94788-2];NP_733798.1 [O94788-4];	AB015226;AB015227;AB015228;AK128709;AK303057;DQ322171;BC030589;AL110299;
ALDH1A3	yes	no	no	yes	P47895	Aldehyde dehydrogenase family 1 member A3	Aldehyde dehydrogenase family 1 member A3 (EC 1.2.1.36) (Aldehyde dehydrogenase 6) (Retinaldehyde dehydrogenase 3) (RALDH-3) (RalDH3)	AL1A3	ALDH1A3 ALDH6	Homo sapiens (Human)	512	NP_000684.2;NP_001280744.1;	U07919;BC069274;
ALDH1B1	yes	no	no	yes	P30837	Aldehyde dehydrogenase X, mitochondrial	Aldehyde dehydrogenase X, mitochondrial (EC 1.2.1.3) (Aldehyde dehydrogenase 5) (Aldehyde dehydrogenase family 1 member B1)	AL1B1	ALDH1B1 ALDH5 ALDHX	Homo sapiens (Human)	517	NP_000683.3;	M63967;BT007418;AK313344;BC001619;
ALDH1L1	yes	no	no	yes	O75891	Cytosolic 10-formyltetrahydrofolate dehydrogenase	Cytosolic 10-formyltetrahydrofolate dehydrogenase (10-FTHFDH) (FDH) (EC 1.5.1.6) (Aldehyde dehydrogenase family 1 member L1)	AL1L1	ALDH1L1 FTHFD	Homo sapiens (Human)	902	NP_001257293.1 [O75891-3];NP_001257294.1 [O75891-2];NP_036322.2 [O75891-1];XP_006713544.1 [O75891-1];XP_011510657.1 [O75891-1];	AF052732;AK294392;CR749807;CH471052;BC027241;
ALDH1L2	yes	no	no	yes	Q3SY69	Mitochondrial 10-formyltetrahydrofolate dehydrogenase	Mitochondrial 10-formyltetrahydrofolate dehydrogenase (Mitochondrial 10-FTHFDH) (mtFDH) (EC 1.5.1.6) (Aldehyde dehydrogenase family 1 member L2)	AL1L2	ALDH1L2	Homo sapiens (Human)	923	NP_001029345.2 [Q3SY69-1];XP_011536291.1 [Q3SY69-3];	BC103934;BC103935;AK095827;CR627287;CR749561;
ALDH2	yes	no	no	yes	P05091	Aldehyde dehydrogenase, mitochondrial	Aldehyde dehydrogenase, mitochondrial (EC 1.2.1.3) (ALDH class 2) (ALDH-E2) (ALDHI)	ALDH2	ALDH2 ALDM	Homo sapiens (Human)	517	NP_000681.2 [P05091-1];NP_001191818.1 [P05091-2];	X05409;Y00109;M20456;M20444;M20445;M20446;M20447;M20448;M20449;M20450;M20451;M20452;M20453;M20454;AY621070;CR456991;AK301375;BC002967;BC071839;K03001;M26760;M54931;
ALDH3A1	yes	no	no	yes	P30838	Aldehyde dehydrogenase, dimeric NADP-preferring	Aldehyde dehydrogenase, dimeric NADP-preferring (EC 1.2.1.5) (ALDHIII) (Aldehyde dehydrogenase 3) (Aldehyde dehydrogenase family 3 member A1)	AL3A1	ALDH3A1 ALDH3	Homo sapiens (Human)	453	NP_000682.3;NP_001128639.1;NP_001128640.1;	M74542;M77477;S61044;BT007102;AK292193;AK314584;CH471212;BC004370;BC008892;BC021194;
ALDH3A2	yes	no	yes	yes	P51648	Aldehyde dehydrogenase family 3 member A2	Aldehyde dehydrogenase family 3 member A2 (EC 1.2.1.3) (EC 1.2.1.94) (Aldehyde dehydrogenase 10) (Fatty aldehyde dehydrogenase) (Microsomal aldehyde dehydrogenase)	AL3A2	ALDH3A2 ALDH10 FALDH	Homo sapiens (Human)	485	NP_000373.1 [P51648-1];NP_001026976.1 [P51648-2];XP_011522034.1;XP_011522035.1;XP_016879845.1;XP_016879846.1;	L47162;U75296;U75286;U75287;U75288;U75289;U75290;U75291;U75292;U75293;U75294;U75295;U75286;U75287;U75288;U75289;U75290;U75291;U75292;U75293;U75294;U46689;AK292381;AK315096;CR457422;CH471212;BC002430;
ALDH4A1	yes	no	no	yes	P30038	Delta-1-pyrroline-5-carboxylate dehydrogenase, mitochondrial	Delta-1-pyrroline-5-carboxylate dehydrogenase, mitochondrial (P5C dehydrogenase) (EC 1.2.1.88) (Aldehyde dehydrogenase family 4 member A1) (L-glutamate gamma-semialdehyde dehydrogenase)	AL4A1	ALDH4A1 ALDH4 P5CDH	Homo sapiens (Human)	563	NP_001154976.1 [P30038-2];NP_001306147.1 [P30038-3];NP_003739.2 [P30038-1];NP_733844.1 [P30038-1];	U24267;U24266;FJ462711;AK289972;AK294552;AK222486;CH471134;BC007581;BC023600;
ALDH5A1	yes	yes	no	yes	P51649	Succinate-semialdehyde dehydrogenase, mitochondrial	Succinate-semialdehyde dehydrogenase, mitochondrial (EC 1.2.1.24) (Aldehyde dehydrogenase family 5 member A1) (NAD(+)-dependent succinic semialdehyde dehydrogenase)	SSDH	ALDH5A1 SSADH	Homo sapiens (Human)	535	NP_001071.1 [P51649-1];NP_733936.1 [P51649-2];	Y11192;AJ427354;AJ427355;AK315380;CH471087;CH471087;BC034321;L34820;
ALDH6A1	yes	yes	no	yes	Q02252	Methylmalonate-semialdehyde dehydrogenase [acylating], mitochondrial	Methylmalonate-semialdehyde dehydrogenase [acylating], mitochondrial (MMSDH) (Malonate-semialdehyde dehydrogenase [acylating]) (EC 1.2.1.18) (EC 1.2.1.27) (Aldehyde dehydrogenase family 6 member A1)	MMSA	ALDH6A1 MMSDH	Homo sapiens (Human)	535	NP_001265522.1 [Q02252-2];NP_005580.1 [Q02252-1];	AJ249994;AF159889;AF148505;AF148855;AK312389;AK294243;CH471061;BC004909;BC032371;M93405;
ALDH7A1	yes	yes	yes	yes	P49419	Alpha-aminoadipic semialdehyde dehydrogenase	Alpha-aminoadipic semialdehyde dehydrogenase (Alpha-AASA dehydrogenase) (EC 1.2.1.31) (Aldehyde dehydrogenase family 7 member A1) (EC 1.2.1.3) (Antiquitin-1) (Betaine aldehyde dehydrogenase) (EC 1.2.1.8) (Delta1-piperideine-6-carboxylate dehydrogenase) (P6c dehydrogenase)	AL7A1	ALDH7A1 ATQ1	Homo sapiens (Human)	539	NP_001173.2 [P49419-1];NP_001188306.1 [P49419-2];NP_001189333.2 [P49419-4];	S74728;AK312459;AK295526;AK297365;BC002515;BC071712;BC073174;AF002696;
ALDH9A1	yes	yes	yes	yes	P49189	4-trimethylaminobutyraldehyde dehydrogenase	4-trimethylaminobutyraldehyde dehydrogenase (TMABA-DH) (TMABALDH) (EC 1.2.1.47) (Aldehyde dehydrogenase E3 isozyme) (Aldehyde dehydrogenase family 9 member A1) (EC 1.2.1.3) (Gamma-aminobutyraldehyde dehydrogenase) (EC 1.2.1.19) (R-aminobutyraldehyde dehydrogenase) [Cleaved into: 4-trimethylaminobutyraldehyde dehydrogenase, N-terminally processed]	AL9A1	ALDH9A1 ALDH4 ALDH7 ALDH9	Homo sapiens (Human)	494	NP_000687.3 [P49189-3];XP_011507596.1;	U34252;AF172093;AK302183;AK302191;AK312751;CH471067;BC151140;BC151141;U50203;X75425;
ALDOA	yes	yes	yes	yes	P04075	Fructose-bisphosphate aldolase A	Fructose-bisphosphate aldolase A (EC 4.1.2.13) (Lung cancer antigen NY-LU-1) (Muscle-type aldolase)	ALDOA	ALDOA ALDA	Homo sapiens (Human)	364	NP_000025.1;NP_001121089.1 [P04075-1];NP_001230106.1 [P04075-2];NP_908930.1 [P04075-1];NP_908932.1 [P04075-1];XP_011544070.1;	M11560;X05236;X12447;AK301993;CR536528;CR541880;CH471238;BC000367;BC004333;BC010660;BC012880;BC013614;BC015888;BC016170;BC016800;M21190;
ALDOB	yes	no	no	yes	P05062	Fructose-bisphosphate aldolase B	Fructose-bisphosphate aldolase B (EC 4.1.2.13) (Liver-type aldolase)	ALDOB	ALDOB ALDB	Homo sapiens (Human)	364	NP_000026.2;	X02747;D00183;M15656;M15657;CH471105;X00270;X01098;
ALDOC	yes	yes	yes	yes	P09972	Fructose-bisphosphate aldolase C	Fructose-bisphosphate aldolase C (EC 4.1.2.13) (Brain-type aldolase)	ALDOC	ALDOC ALDC	Homo sapiens (Human)	364	NP_005156.1;XP_005258006.1;XP_011522858.1;	X05196;X07292;AF054987;BT007006;CR541862;CR541881;AK312281;CH471159;BC003613;BC103760;BC065565;BC106925;BC106926;
ALG1	yes	no	yes	yes	Q9BT22	Chitobiosyldiphosphodolichol beta-mannosyltransferase	Chitobiosyldiphosphodolichol beta-mannosyltransferase (EC 2.4.1.142) (Asparagine-linked glycosylation protein 1 homolog) (Beta-1,4-mannosyltransferase) (GDP-Man:GlcNAc2-PP-dolichol mannosyltransferase) (GDP-mannose-dolichol diphosphochitobiose mannosyltransferase) (Mannosyltransferase-1) (MT-1) (hMat-1)	ALG1	ALG1 HMAT1 HMT1 PSEC0061 UNQ861/PRO1870	Homo sapiens (Human)	464	NP_001317433.1 [Q9BT22-2];NP_061982.3 [Q9BT22-1];XP_016878947.1 [Q9BT22-2];	AB019038;AK298144;AK075373;BC004402;BC031095;AY359073;
ALG13	yes	no	no	yes	Q9NP73	Putative bifunctional UDP-N-acetylglucosamine transferase and deubiquitinase ALG13	Putative bifunctional UDP-N-acetylglucosamine transferase and deubiquitinase ALG13 (EC 2.4.1.141) (EC 3.4.19.12) (Asparagine-linked glycosylation 13 homolog) (Glycosyltransferase 28 domain-containing protein 1) (UDP-N-acetylglucosamine transferase subunit ALG13 homolog)	ALG13	ALG13 CXorf45 GLT28D1 MDS031	Homo sapiens (Human)	1137	NP_001034299.3;NP_001093392.1 [Q9NP73-1];NP_001161857.1;NP_001244159.1 [Q9NP73-4];NP_001244160.1 [Q9NP73-3];NP_001244163.1 [Q9NP73-4];NP_001244166.1 [Q9NP73-4];NP_001244170.1;NP_060936.1 [Q9NP73-2];	AF220051;AK026671;AK300394;AK302729;AK302890;AK304712;AK316306;AK316522;AK312229;CH471120;BC005336;BC117377;BC117379;AK223154;
ALG2	yes	no	no	yes	Q9H553	Alpha-1,3/1,6-mannosyltransferase ALG2	Alpha-1,3/1,6-mannosyltransferase ALG2 (EC 2.4.1.132) (EC 2.4.1.257) (Asparagine-linked glycosylation protein 2 homolog) (GDP-Man:Man(1)GlcNAc(2)-PP-Dol alpha-1,3-mannosyltransferase) (GDP-Man:Man(1)GlcNAc(2)-PP-dolichol mannosyltransferase) (GDP-Man:Man(2)GlcNAc(2)-PP-Dol alpha-1,6-mannosyltransferase)	ALG2	ALG2 UNQ666/PRO1298	Homo sapiens (Human)	416	NP_149078.1 [Q9H553-1];	AB161356;AY358697;AK027417;AK074704;AK074988;AK075172;BC017876;
ALG5	yes	yes	no	yes	Q9Y673	Dolichyl-phosphate beta-glucosyltransferase	Dolichyl-phosphate beta-glucosyltransferase (DolP-glucosyltransferase) (EC 2.4.1.117) (Asparagine-linked glycosylation protein 5 homolog)	ALG5	ALG5 HSPC149	Homo sapiens (Human)	324	NP_001135836.1 [Q9Y673-2];NP_037470.1 [Q9Y673-1];	AF102850;AF161498;AK299085;CH471075;BC012531;
ALK	yes	no	no	yes	Q9UM73	ALK tyrosine kinase receptor	ALK tyrosine kinase receptor (EC 2.7.10.1) (Anaplastic lymphoma kinase) (CD antigen CD246)	ALK	ALK	Homo sapiens (Human)	1620	NP_004295.2;	U62540;U66559;AB209477;AC106870;AC093756;AC074096;
ALKBH5	yes	no	no	yes	Q6P6C2	RNA demethylase ALKBH5	RNA demethylase ALKBH5 (EC 1.14.11.53) (Alkylated DNA repair protein alkB homolog 5) (Alpha-ketoglutarate-dependent dioxygenase alkB homolog 5)	ALKB5	ALKBH5 ABH5 OFOXD1	Homo sapiens (Human)	394	NP_060228.3 [Q6P6C2-2];	AK000315;AK301107;CH471196;CH471196;BC062339;
ALMS1	yes	no	no	yes	Q8TCU4	Alstrom syndrome protein 1	Alstrom syndrome protein 1	ALMS1	ALMS1 KIAA0328	Homo sapiens (Human)	4168	NP_055935.4;	AJ417593;AC074008;AC096546;AB002326;BC035025;BC050330;
ALOX12	yes	no	no	yes	P18054	Arachidonate 12-lipoxygenase, 12S-type	Arachidonate 12-lipoxygenase, 12S-type (12S-LOX) (12S-lipoxygenase) (EC 1.13.11.31) (Arachidonate 15-lipoxygenase,15S-type) (EC 1.13.11.33) (Linoleate 13S-lipoxygenase) (EC 1.13.11.12) (Lipoxin synthase 12-LO) (EC 3.3.2.-) (Platelet-type lipoxygenase 12)	LOX12	ALOX12 12LO LOG12	Homo sapiens (Human)	663	NP_000688.2;	M62982;M35418;M58704;AY527817;BC069557;D12638;M87004;S68587;AF143883;
ALOX15B	yes	no	yes	no	O15296	Arachidonate 15-lipoxygenase B	Arachidonate 15-lipoxygenase B (15-LOX-B) (EC 1.13.11.33) (15-lipoxygenase 2) (15-LOX-2) (Arachidonate 15-lipoxygenase type II) (Linoleate 13-lipoxygenase 15-LOb) (EC 1.13.11.-)	LX15B	ALOX15B	Homo sapiens (Human)	676	NP_001034219.1 [O15296-4];NP_001034220.1 [O15296-2];NP_001132.2 [O15296-1];	U78294;AJ305028;AJ305029;AJ305030;AJ305031;AF468051;AF468052;AF468053;AF468054;CH471108;CH471108;BC035217;BC063647;AF149095;
ALOX5	yes	no	no	yes	P09917	Arachidonate 5-lipoxygenase	Arachidonate 5-lipoxygenase (5-LO) (5-lipoxygenase) (EC 1.13.11.34)	LOX5	ALOX5 LOG5	Homo sapiens (Human)	674	NP_000689.1 [P09917-1];NP_001243082.1 [P09917-3];NP_001243083.1 [P09917-2];NP_001307790.1;	J03600;J03571;HM592258;HM592259;HM592260;HM592261;J04520;BC130332;BC132677;BC143985;M38191;
ALOX5AP	yes	no	yes	no	P20292	Arachidonate 5-lipoxygenase-activating protein	Arachidonate 5-lipoxygenase-activating protein (FLAP) (MK-886-binding protein)	AL5AP	ALOX5AP FLAP	Homo sapiens (Human)	161	NP_001191335.1;NP_001620.2;	X52195;M63262;M60470;M63259;M63260;AY619687;BC018538;
ALPK2	yes	no	no	yes	Q86TB3	Alpha-protein kinase 2	Alpha-protein kinase 2 (EC 2.7.11.1) (Heart alpha-protein kinase)	ALPK2	ALPK2 HAK	Homo sapiens (Human)	2170	NP_443179.3;	AL832018;AK092133;AY044450;
ALPK3	yes	no	no	yes	Q96L96	Alpha-protein kinase 3	Alpha-protein kinase 3 (EC 2.7.11.1) (Muscle alpha-protein kinase)	ALPK3	ALPK3 KIAA1330 MAK	Homo sapiens (Human)	1907	NP_065829.3;	AY044449;AB037751;
ALPL	yes	no	no	yes	P05186	Alkaline phosphatase, tissue-nonspecific isozyme	Alkaline phosphatase, tissue-nonspecific isozyme (AP-TNAP) (TNSALP) (EC 3.1.3.1) (Alkaline phosphatase liver/bone/kidney isozyme)	PPBT	ALPL	Homo sapiens (Human)	524	NP_000469.3 [P05186-1];NP_001120973.2 [P05186-3];NP_001170991.1 [P05186-2];XP_005245875.1;XP_006710609.1;	M24439;M24429;M24430;M24431;M24432;M24433;M24434;M24435;M24436;M24437;M24438;X14174;AB011406;AK295608;AK298085;AB209814;CH471134;BC021289;BC066116;BC090861;BC110909;BC126165;BC136325;
ALS2	yes	no	no	yes	Q96Q42	Alsin	Alsin (Amyotrophic lateral sclerosis 2 chromosomal region candidate gene 6 protein) (Amyotrophic lateral sclerosis 2 protein)	ALS2	ALS2 ALS2CR6 KIAA1563	Homo sapiens (Human)	1657	NP_001129217.1 [Q96Q42-2];NP_065970.2 [Q96Q42-1];XP_006712717.1 [Q96Q42-1];	AF391100;AB053305;AB053306;AB046783;AK023024;AC007242;AC007279;CH471063;BC029174;
ALS2CR12	yes	no	no	yes	Q96Q35	Flagellum-associated coiled-coil domain-containing protein 1	Flagellum-associated coiled-coil domain-containing protein 1 (Amyotrophic lateral sclerosis 2 chromosomal region candidate gene 12 protein)	FACC1	FLACC1 ALS2CR12	Homo sapiens (Human)	445	NP_001120863.1 [Q96Q35-2];NP_001276922.1 [Q96Q35-2];NP_631902.2 [Q96Q35-1];	AB053314;AC007256;CH471063;CH471063;BC031603;
ALYREF	yes	no	yes	yes	Q86V81	THO complex subunit 4	THO complex subunit 4 (Tho4) (Ally of AML-1 and LEF-1) (Aly/REF export factor) (Transcriptional coactivator Aly/REF) (bZIP-enhancing factor BEF)	THOC4	ALYREF ALY BEF THOC4	Homo sapiens (Human)	257	NP_005773.3;	BC052302;AF047002;
AMBP	yes	no	yes	yes	P02760	Protein AMBP	Protein AMBP [Cleaved into: Alpha-1-microglobulin (Protein HC) (Alpha-1 microglycoprotein) (Complex-forming glycoprotein heterogeneous in charge); Inter-alpha-trypsin inhibitor light chain (ITI-LC) (Bikunin) (EDC1) (HI-30) (Uronic-acid-rich protein); Trypstatin]	AMBP	AMBP HCP ITIL	Homo sapiens (Human)	352	NP_001624.1;	X04225;X04494;X54816;X54817;X54818;X54817;X54818;M88249;M88165;M88243;M88244;M88246;M88247;AY544123;AK290837;CH471090;BC041593;
AMBRA1	yes	no	no	yes	Q9C0C7	Activating molecule in BECN1-regulated autophagy protein 1	Activating molecule in BECN1-regulated autophagy protein 1	AMRA1	AMBRA1 KIAA1736	Homo sapiens (Human)	1298	NP_001254711.1 [Q9C0C7-5];NP_001254712.1;NP_001287660.1 [Q9C0C7-2];NP_060219.2 [Q9C0C7-4];XP_005253066.1 [Q9C0C7-1];XP_005253068.1 [Q9C0C7-3];XP_005253071.1;XP_006718322.1 [Q9C0C7-1];	DQ870924;AB051523;AK000301;AK023197;CH471064;CH471064;CH471064;BC045609;
AMDHD2	yes	no	no	yes	Q9Y303	N-acetylglucosamine-6-phosphate deacetylase	N-acetylglucosamine-6-phosphate deacetylase (GlcNAc 6-P deacetylase) (EC 3.5.1.25) (Amidohydrolase domain-containing protein 2)	NAGA	AMDHD2 CGI-14	Homo sapiens (Human)	409	NP_001139287.1 [Q9Y303-3];NP_001317378.1 [Q9Y303-1];NP_057028.2 [Q9Y303-2];	AF132948;AK296877;CH471112;BC018734;
AMER1	yes	no	no	yes	Q5JTC6	APC membrane recruitment protein 1	APC membrane recruitment protein 1 (Amer1) (Protein FAM123B) (Wilms tumor gene on the X chromosome protein)	AMER1	AMER1 FAM123B WTX	Homo sapiens (Human)	1135	NP_689637.3 [Q5JTC6-1];	EF186024;AK097146;
AMER2	yes	no	no	yes	Q8N7J2	APC membrane recruitment protein 2	APC membrane recruitment protein 2 (Amer2) (Protein FAM123A)	AMER2	AMER2 FAM123A	Homo sapiens (Human)	671	NP_689917.2 [Q8N7J2-1];NP_954589.1 [Q8N7J2-2];XP_005266336.1 [Q8N7J2-1];XP_005266337.1 [Q8N7J2-1];XP_016875904.1 [Q8N7J2-1];	AK055049;AK098343;BC032653;BC041392;
AMOT	yes	no	no	yes	Q4VCS5	Angiomotin	Angiomotin	AMOT	AMOT KIAA1071	Homo sapiens (Human)	1084	NP_001106962.1 [Q4VCS5-1];NP_573572.1 [Q4VCS5-2];XP_005262144.1 [Q4VCS5-1];XP_005262147.1 [Q4VCS5-2];XP_011529177.1 [Q4VCS5-1];XP_016884778.1 [Q4VCS5-2];	AF286598;AY987378;AB028994;BC094712;
AMOTL1	yes	no	no	yes	Q8IY63	Angiomotin-like protein 1	Angiomotin-like protein 1	AMOL1	AMOTL1	Homo sapiens (Human)	956	NP_001287936.1 [Q8IY63-2];NP_570899.1 [Q8IY63-1];	AK074084;AL833833;BX648729;BC014126;BC037539;AF453742;
AMOTL2	yes	no	no	yes	Q9Y2J4	Angiomotin-like protein 2	Angiomotin-like protein 2 (Leman coiled-coil protein) (LCCP)	AMOL2	AMOTL2 KIAA0989	Homo sapiens (Human)	779	NP_001265612.1 [Q9Y2J4-4];NP_001265614.1 [Q9Y2J4-3];NP_057285.3 [Q9Y2J4-2];XP_006713717.1 [Q9Y2J4-1];XP_011511183.1;XP_016862069.1 [Q9Y2J4-2];XP_016862070.1 [Q9Y2J4-2];XP_016862071.1 [Q9Y2J4-2];	AB023206;AK291616;AK299270;AK223598;AF175966;BC011454;
AMPD2	yes	no	no	yes	Q01433	AMP deaminase 2	AMP deaminase 2 (EC 3.5.4.6) (AMP deaminase isoform L)	AMPD2	AMPD2	Homo sapiens (Human)	879	NP_001244289.1;NP_001244290.1 [Q01433-5];NP_001295099.1 [Q01433-4];NP_004028.3;NP_631895.1 [Q01433-2];NP_981949.1;	M91029;M91029;S47833;U16267;U16268;U16269;U16270;U16272;U16271;U16272;U16271;U16272;U16271;AK296394;AK302939;CH471122;CH471122;CH471122;BC007711;BC075844;
AMPD3	yes	no	no	yes	Q01432	AMP deaminase 3	AMP deaminase 3 (EC 3.5.4.6) (AMP deaminase isoform E) (Erythrocyte AMP deaminase)	AMPD3	AMPD3	Homo sapiens (Human)	767	NP_000471.1 [Q01432-4];NP_001020560.1 [Q01432-1];NP_001020561.1 [Q01432-5];NP_001165901.1 [Q01432-1];NP_001165902.1 [Q01432-6];	D12775;M84720;M84721;M84722;U29926;U29929;U29907;U29909;U29910;U29911;U29916;U29917;U29918;U29922;U29924;U29925;U29926;U29912;U29929;U29907;U29909;U29910;U29911;U29916;U29917;U29918;U29922;U29924;U29925;U29926;U29927;U29929;U29907;U29909;U29910;U29911;U29916;U29917;U29918;U29922;U29924;U29925;D31646;AK289998;AK295046;AK301507;AK302970;CH471064;CH471064;CH471064;BC126118;
AMPH	yes	no	no	yes	P49418	Amphiphysin	Amphiphysin	AMPH	AMPH AMPH1	Homo sapiens (Human)	695	NP_001626.1 [P49418-1];NP_647477.1 [P49418-2];	U07616;X81438;AF034996;AC011309;AC012490;AC007245;CH236951;CH236951;CH471073;CH471073;BC034376;
ANAPC1	yes	no	no	yes	Q9H1A4	Anaphase-promoting complex subunit 1	Anaphase-promoting complex subunit 1 (APC1) (Cyclosome subunit 1) (Mitotic checkpoint regulator) (Testis-specific gene 24 protein)	APC1	ANAPC1 TSG24	Homo sapiens (Human)	1944	NP_073153.1;	AJ278357;BC005089;BC104902;BC104904;AK023807;
ANAPC4	yes	no	no	yes	Q9UJX5	Anaphase-promoting complex subunit 4	Anaphase-promoting complex subunit 4 (APC4) (Cyclosome subunit 4)	APC4	ANAPC4 APC4	Homo sapiens (Human)	808	NP_001273685.1 [Q9UJX5-3];NP_037499.2 [Q9UJX5-1];	AF191338;AK292336;CH471069;BC059383;AL353932;
ANAPC7	yes	no	no	yes	Q9UJX3	Anaphase-promoting complex subunit 7	Anaphase-promoting complex subunit 7 (APC7) (Cyclosome subunit 7)	APC7	ANAPC7 APC7	Homo sapiens (Human)	599	NP_001131136.1 [Q9UJX3-2];NP_057322.2 [Q9UJX3-1];	AF191340;BC002941;BC009498;BC017316;AL137586;
ANGPT4	yes	no	no	yes	Q9Y264	Angiopoietin-4	Angiopoietin-4 (ANG-4) (Angiopoietin-3) (ANG-3)	ANGP4	ANGPT4 ANG3 ANG4	Homo sapiens (Human)	503	NP_001309738.1 [Q9Y264-2];NP_057069.1 [Q9Y264-1];	AF074332;AF113708;AK304756;BC111976;BC111978;
ANGPTL2	yes	no	no	yes	Q9UKU9	Angiopoietin-related protein 2	Angiopoietin-related protein 2 (Angiopoietin-like protein 2)	ANGL2	ANGPTL2 ARP2 UNQ170/PRO196	Homo sapiens (Human)	493	NP_036230.1 [Q9UKU9-1];	AF125175;AY358274;AK074726;CH471090;BC012368;
ANK1	yes	no	yes	yes	P16157	Ankyrin-1	Ankyrin-1 (ANK-1) (Ankyrin-R) (Erythrocyte ankyrin)	ANK1	ANK1 ANK	Homo sapiens (Human)	1881	NP_000028.3 [P16157-3];NP_001135917.1 [P16157-23];NP_001135918.1 [P16157-21];NP_065208.2 [P16157-5];NP_065209.2 [P16157-1];NP_065210.2 [P16157-4];NP_065211.2 [P16157-17];NP_065213.2 [P16157-22];	X16609;X16609;M28880;U50133;U50092;U50093;U50094;U50095;U50096;U50097;U50098;U50099;U50100;U50101;U50102;U50103;U50104;U50105;U50106;U50107;U50108;U50109;U50110;U50111;U50112;U50113;U50114;U50115;U50116;U50117;U50118;U50119;U50120;U50121;U50122;U50123;U50124;U50125;U50126;U50127;U50128;U50129;U50130;U50131;U50132;AF005213;AB209418;AK223578;CH471080;CH471080;BC030957;BC117121;
ANK2	yes	no	no	yes	Q01484	Ankyrin-2	Ankyrin-2 (ANK-2) (Ankyrin-B) (Brain ankyrin) (Non-erythroid ankyrin)	ANK2	ANK2 ANKB	Homo sapiens (Human)	3957	NP_001120965.1 [Q01484-5];NP_001139.3 [Q01484-4];NP_066187.2 [Q01484-2];	X56957;X56958;Z26634;BX537758;BC125235;BC125236;M37123;
ANK3	yes	yes	yes	yes	Q12955	Ankyrin-3	Ankyrin-3 (ANK-3) (Ankyrin-G)	ANK3	ANK3	Homo sapiens (Human)	4377	NP_001140.2 [Q12955-6];NP_001191332.1 [Q12955-5];NP_001191333.1 [Q12955-4];NP_066267.2 [Q12955-3];	U13616;U43965;AL136710;AK295661;BX537917;BX648574;
ANKAR	yes	no	no	yes	Q7Z5J8	Ankyrin and armadillo repeat-containing protein	Ankyrin and armadillo repeat-containing protein	ANKAR	ANKAR	Homo sapiens (Human)	1434	NP_653309.3 [Q7Z5J8-1];XP_011508976.1 [Q7Z5J8-1];	AK126073;BC044907;BC047413;AJ549812;
ANKEF1	yes	no	no	yes	Q9NU02	Ankyrin repeat and EF-hand domain-containing protein 1	Ankyrin repeat and EF-hand domain-containing protein 1 (Ankyrin repeat domain-containing protein 5)	ANKE1	ANKEF1 ANKRD5	Homo sapiens (Human)	776	NP_001290401.1;NP_071379.3;NP_942093.1;	AK025322;AK097689;CH471133;
ANKFY1	yes	no	no	yes	Q9P2R3	Rabankyrin-5	Rabankyrin-5 (Rank-5) (Ankyrin repeat and FYVE domain-containing protein 1) (Ankyrin repeats hooked to a zinc finger motif)	ANFY1	ANKFY1 ANKHZN KIAA1255	Homo sapiens (Human)	1169	NP_001244928.1 [Q9P2R3-4];NP_001316992.1 [Q9P2R3-1];NP_057460.3 [Q9P2R3-2];	AB037360;AB033081;AK292930;CH471108;BC052308;
ANKHD1	yes	no	no	yes	Q8IWZ3	Ankyrin repeat and KH domain-containing protein 1	Ankyrin repeat and KH domain-containing protein 1 (HIV-1 Vpr-binding ankyrin repeat protein) (Multiple ankyrin repeats single KH domain) (hMASK)	ANKH1	ANKHD1 KIAA1085 MASK VBARP PP2500	Homo sapiens (Human)	2542	NP_001183959.1 [Q8IWZ3-5];NP_060217.1 [Q8IWZ3-1];NP_060448.1 [Q8IWZ3-3];NP_065741.3 [Q8IWZ3-6];NP_078944.2 [Q8IWZ3-2];	AF521882;AF521883;AF258557;CH471062;CH471062;BC004457;BC009420;BC009909;BC117677;BC117678;BC127127;BC150486;AK000904;AK022041;AF217646;AB029008;
ANKIB1	yes	no	no	yes	Q9P2G1	Ankyrin repeat and IBR domain-containing protein 1	Ankyrin repeat and IBR domain-containing protein 1 (EC 2.3.2.31)	AKIB1	ANKIB1 KIAA1386	Homo sapiens (Human)	1089	NP_061877.1;	AB037807;BC063861;BC073893;AK001179;AL137349;
ANKLE2	yes	no	no	yes	Q86XL3	Ankyrin repeat and LEM domain-containing protein 2	Ankyrin repeat and LEM domain-containing protein 2 (LEM domain-containing protein 4)	ANKL2	ANKLE2 KIAA0692 LEM4	Homo sapiens (Human)	938	NP_055929.1 [Q86XL3-1];XP_011533089.1 [Q86XL3-2];XP_011533090.1 [Q86XL3-2];	AK024061;AK093451;AK293028;BC001530;BC025347;BC043157;BC062373;BC082962;AB014592;
ANKMY1	yes	no	no	yes	Q9P2S6	Ankyrin repeat and MYND domain-containing protein 1	Ankyrin repeat and MYND domain-containing protein 1 (Testis-specific ankyrin-like protein 1) (Zinc finger MYND domain-containing protein 13)	ANKY1	ANKMY1 TSAL1 ZMYND13	Homo sapiens (Human)	941	NP_001269709.1;NP_001269710.1;NP_001295304.1;NP_057636.2 [Q9P2S6-1];NP_060314.2 [Q9P2S6-2];	AB034636;AK000506;AK314534;AC124862;CH471063;BC033495;AL136618;AL833866;
ANKRD11	yes	no	no	yes	Q6UB99	Ankyrin repeat domain-containing protein 11	Ankyrin repeat domain-containing protein 11 (Ankyrin repeat-containing cofactor 1)	ANR11	ANKRD11 ANCO1	Homo sapiens (Human)	2663	NP_001243111.1;NP_001243112.1;NP_037407.4;XP_011521353.1;XP_011521355.1;XP_016878671.1;XP_016878672.1;XP_016878673.1;XP_016878674.1;XP_016878675.1;XP_016878676.1;	AY373756;AY533563;BC069013;
ANKRD12	yes	no	no	yes	Q6UB98	Ankyrin repeat domain-containing protein 12	Ankyrin repeat domain-containing protein 12 (Ankyrin repeat-containing cofactor 2) (GAC-1 protein)	ANR12	ANKRD12 ANCO2 KIAA0874	Homo sapiens (Human)	2062	NP_001077094.1 [Q6UB98-2];NP_001190985.1 [Q6UB98-2];NP_056023.3 [Q6UB98-1];XP_005258149.1 [Q6UB98-1];XP_005258150.1 [Q6UB98-1];XP_016881152.1 [Q6UB98-2];	AF317425;AY373757;AY533564;AL834204;AK024808;AB020681;
ANKRD17	yes	no	no	yes	O75179	Ankyrin repeat domain-containing protein 17	Ankyrin repeat domain-containing protein 17 (Gene trap ankyrin repeat protein) (Serologically defined breast cancer antigen NY-BR-16)	ANR17	ANKRD17 GTAR KIAA0697	Homo sapiens (Human)	2603	NP_001273700.1 [O75179-7];NP_056389.1 [O75179-2];NP_115593.3 [O75179-1];NP_942592.1 [O75179-6];	AF308285;CH471057;BC004173;BC007747;BC019963;BC043394;AB014597;AL831903;AK025859;
ANKRD18A	yes	no	no	yes	Q8IVF6	Ankyrin repeat domain-containing protein 18A	Ankyrin repeat domain-containing protein 18A	AN18A	ANKRD18A KIAA2015	Homo sapiens (Human)	992	NP_671728.2 [Q8IVF6-1];XP_011516141.1 [Q8IVF6-1];	AB095935;AK093059;BC056266;BC152434;
ANKRD20A1	yes	no	no	yes	Q5TYW2	Ankyrin repeat domain-containing protein 20A1	Ankyrin repeat domain-containing protein 20A1	A20A1	ANKRD20A1 ANKRD20A	Homo sapiens (Human)	823	NP_115626.2;	AL136793;
ANKRD20A4	yes	no	no	yes	Q4UJ75	Ankyrin repeat domain-containing protein 20A4	Ankyrin repeat domain-containing protein 20A4	A20A4	ANKRD20A4	Homo sapiens (Human)	823	NP_001092275.1;
ANKRD24	yes	no	no	yes	Q8TF21	Ankyrin repeat domain-containing protein 24	Ankyrin repeat domain-containing protein 24	ANR24	ANKRD24 KIAA1981	Homo sapiens (Human)	1146	NP_597732.1 [Q8TF21-1];	AC006930;AC005578;AB075861;
ANKRD26	yes	no	no	yes	Q9UPS8	Ankyrin repeat domain-containing protein 26	Ankyrin repeat domain-containing protein 26	ANR26	ANKRD26 KIAA1074	Homo sapiens (Human)	1710	NP_001242982.1;NP_055730.2 [Q9UPS8-1];	AB028997;AK001137;AK128577;AL137351;AL162063;BC110646;
ANKRD30A	yes	no	no	yes	Q9BXX3	Ankyrin repeat domain-containing protein 30A	Ankyrin repeat domain-containing protein 30A (Serologically defined breast cancer antigen NY-BR-1)	AN30A	ANKRD30A	Homo sapiens (Human)	1397	NP_443723.2;	AF269087;
ANKRD30B	yes	no	no	yes	Q9BXX2	Ankyrin repeat domain-containing protein 30B	Ankyrin repeat domain-containing protein 30B (Serologically defined breast cancer antigen NY-BR-1.1)	AN30B	ANKRD30B	Homo sapiens (Human)	1392	NP_001138501.1;	AF269088;AK294693;
ANKRD31	yes	no	no	yes	Q8N7Z5	Ankyrin repeat domain-containing protein 31	Ankyrin repeat domain-containing protein 31	ANR31	ANKRD31	Homo sapiens (Human)	1873	NP_001157915.1;	AK097510;
ANKRD32	yes	no	no	yes	Q9BQI6	SMC5-SMC6 complex localization factor protein 1	SMC5-SMC6 complex localization factor protein 1 (Ankyrin repeat domain-containing protein 32) (BRCT domain-containing protein 1) (Smc5/6 localization factor 1)	SLF1	SLF1 ANKRD32 BRCTD1	Homo sapiens (Human)	1058	NP_115666.2 [Q9BQI6-1];XP_016865468.1 [Q9BQI6-1];	AK297452;BC054885;BC070332;BC107571;AL050298;AL136560;CR533539;
ANKRD34C	yes	no	no	yes	P0C6C1	Ankyrin repeat domain-containing protein 34C	Ankyrin repeat domain-containing protein 34C	AN34C	ANKRD34C	Homo sapiens (Human)	535	NP_001139813.1;
ANKRD35	yes	no	no	yes	Q8N283	Ankyrin repeat domain-containing protein 35	Ankyrin repeat domain-containing protein 35	ANR35	ANKRD35	Homo sapiens (Human)	1001	NP_653299.4;	AK057853;AK091120;AK296861;BC101618;BC101620;
ANKRD36	yes	no	no	yes	A6QL64	Ankyrin repeat domain-containing protein 36A	Ankyrin repeat domain-containing protein 36A	AN36A	ANKRD36 ANKRD36A KIAA1641 UNQ2430/PRO499	Homo sapiens (Human)	1915	NP_001157787.1;	AB046861;AY358571;AK304740;AK316541;AC018892;BC046186;BC146835;AF543495;
ANKRD44	yes	no	no	yes	Q8N8A2	Serine/threonine-protein phosphatase 6 regulatory ankyrin repeat subunit B	Serine/threonine-protein phosphatase 6 regulatory ankyrin repeat subunit B (PP6-ARS-B) (Serine/threonine-protein phosphatase 6 regulatory subunit ARS-B) (Ankyrin repeat domain-containing protein 44)	ANR44	ANKRD44	Homo sapiens (Human)	993	NP_001182073.1 [Q8N8A2-1];NP_710181.2 [Q8N8A2-5];XP_005247005.1 [Q8N8A2-2];	AK097086;AC017035;BC016985;BC050586;BC063622;AL133087;
ANKRD50	yes	no	no	yes	Q9ULJ7	Ankyrin repeat domain-containing protein 50	Ankyrin repeat domain-containing protein 50	ANR50	ANKRD50 KIAA1223	Homo sapiens (Human)	1429	NP_001161354.1 [Q9ULJ7-2];NP_065070.1 [Q9ULJ7-1];XP_016863960.1 [Q9ULJ7-1];	AK127496;AK291068;AK295135;BX640674;AB033049;
ANKRD53	yes	no	no	yes	Q8N9V6	Ankyrin repeat domain-containing protein 53	Ankyrin repeat domain-containing protein 53	ANR53	ANKRD53	Homo sapiens (Human)	530	NP_001108588.1 [Q8N9V6-1];NP_079209.3 [Q8N9V6-2];	AK093479;BC035234;
ANKRD6	yes	no	no	yes	Q9Y2G4	Ankyrin repeat domain-containing protein 6	Ankyrin repeat domain-containing protein 6 (Diversin)	ANKR6	ANKRD6 KIAA0957	Homo sapiens (Human)	727	NP_001229738.1 [Q9Y2G4-2];NP_001229740.1 [Q9Y2G4-2];NP_001229742.1 [Q9Y2G4-1];NP_001229743.1 [Q9Y2G4-4];NP_055757.3 [Q9Y2G4-3];XP_005248738.1 [Q9Y2G4-2];XP_011533902.1 [Q9Y2G4-4];	AB023174;AK096867;BC042173;AL117504;
ANKRD62	yes	no	no	yes	A6NC57	Ankyrin repeat domain-containing protein 62	Ankyrin repeat domain-containing protein 62	ANR62	ANKRD62	Homo sapiens (Human)	917	NP_001264262.1 [A6NC57-1];
ANKRD65	yes	no	no	yes	E5RJM6	Ankyrin repeat domain-containing protein 65	Ankyrin repeat domain-containing protein 65	ANR65	ANKRD65	Homo sapiens (Human)	399	NP_001138682.1 [E5RJM6-1];NP_001230464.1 [E5RJM6-2];NP_001230465.1 [E5RJM6-3];XP_005244809.1 [E5RJM6-1];XP_006710710.1 [E5RJM6-1];XP_011539791.1 [E5RJM6-1];XP_016856813.1 [E5RJM6-1];XP_016856814.1;XP_016856815.1;
ANKS1A	yes	no	no	yes	Q92625	Ankyrin repeat and SAM domain-containing protein 1A	Ankyrin repeat and SAM domain-containing protein 1A (Odin)	ANS1A	ANKS1A ANKS1 KIAA0229 ODIN	Homo sapiens (Human)	1134	NP_056060.2 [Q92625-1];	D86982;AK298987;CH471081;BC132832;
ANKS1B	yes	no	no	yes	Q7Z6G8	Ankyrin repeat and sterile alpha motif domain-containing protein 1B	Ankyrin repeat and sterile alpha motif domain-containing protein 1B (Amyloid-beta protein intracellular domain-associated protein 1) (AIDA-1) (E2A-PBX1-associated protein) (EB-1)	ANS1B	ANKS1B	Homo sapiens (Human)	1248	NP_001190994.1;NP_001190995.1 [Q7Z6G8-8];NP_001190996.1 [Q7Z6G8-10];NP_001190997.1 [Q7Z6G8-4];NP_001190998.1 [Q7Z6G8-5];NP_001190999.1 [Q7Z6G8-2];NP_001191008.1;NP_001191009.1;NP_001191010.1 [Q7Z6G8-9];NP_064525.1 [Q7Z6G8-7];NP_690001.3 [Q7Z6G8-1];NP_858056.2 [Q7Z6G8-3];	AY281131;AY281132;AY283057;AY753193;AF164792;AK289768;AK294191;AK294994;BC026313;BC068451;BC142669;BC150204;AF145204;AY620824;
ANKS3	yes	no	no	yes	Q6ZW76	Ankyrin repeat and SAM domain-containing protein 3	Ankyrin repeat and SAM domain-containing protein 3	ANKS3	ANKS3 KIAA1977	Homo sapiens (Human)	656	NP_001229858.1;NP_001295018.1;NP_597707.1 [Q6ZW76-1];XP_005255176.1;XP_011520675.1 [Q6ZW76-1];	AK123496;AK301683;CH471112;CH471112;CH471112;AB075857;
ANKS6	yes	no	no	yes	Q68DC2	Ankyrin repeat and SAM domain-containing protein 6	Ankyrin repeat and SAM domain-containing protein 6 (Ankyrin repeat domain-containing protein 14) (SamCystin) (Sterile alpha motif domain-containing protein 6) (SAM domain-containing protein 6)	ANKS6	ANKS6 ANKRD14 PKDR1 SAMD6	Homo sapiens (Human)	871	NP_775822.3 [Q68DC2-1];XP_006717061.1 [Q68DC2-4];XP_016869934.1 [Q68DC2-1];	DQ309791;DQ309777;DQ309778;DQ309779;DQ309780;DQ309781;DQ309782;DQ309783;DQ309784;DQ309785;DQ309786;DQ309787;DQ309788;DQ309789;DQ309790;CR749467;CR749472;BC064367;AK094247;
ANKZF1	yes	no	no	yes	Q9H8Y5	Ankyrin repeat and zinc finger domain-containing protein 1	Ankyrin repeat and zinc finger domain-containing protein 1 (Zinc finger protein 744)	ANKZ1	ANKZF1 ZNF744	Homo sapiens (Human)	726	NP_001035869.1;NP_060559.2;	DQ412564;AK001277;AK023206;BC000238;BC008948;
ANLN	yes	no	no	yes	Q9NQW6	Anillin	Anillin	ANLN	ANLN	Homo sapiens (Human)	1124	NP_001271230.1 [Q9NQW6-2];NP_001271231.1;NP_061155.2 [Q9NQW6-1];	AF273437;BC034692;BC070066;CR936650;AK001468;AK001472;AK023208;
ANO10	yes	no	yes	no	Q9NW15	Anoctamin-10	Anoctamin-10 (Transmembrane protein 16K)	ANO10	ANO10 TMEM16K	Homo sapiens (Human)	660	NP_001191760.1 [Q9NW15-5];NP_001191761.1 [Q9NW15-3];NP_001191762.1 [Q9NW15-4];NP_001191763.1 [Q9NW15-2];NP_001333392.1;NP_001333393.1;NP_001333394.1;NP_001333395.1 [Q9NW15-3];NP_001333396.1;NP_001333397.1 [Q9NW15-1];NP_001333398.1 [Q9NW15-3];NP_060545.3 [Q9NW15-1];XP_016862211.1;	AK001237;AK096302;AK131223;AK292368;AK295969;AK297949;CH471055;CH471055;
ANO2	yes	no	no	yes	Q9NQ90	Anoctamin-2	Anoctamin-2 (Transmembrane protein 16B)	ANO2	ANO2 C12orf3 TMEM16B	Homo sapiens (Human)	1003	NP_001265525.1 [Q9NQ90-1];NP_001265526.1 [Q9NQ90-2];	AJ272204;FJ384095;AK024010;
ANO6	yes	no	no	yes	Q4KMQ2	Anoctamin-6	Anoctamin-6 (Small-conductance calcium-activated nonselective cation channel) (SCAN channel) (Transmembrane protein 16F)	ANO6	ANO6 TMEM16F	Homo sapiens (Human)	910	NP_001020527.2 [Q4KMQ2-1];NP_001136150.1 [Q4KMQ2-3];NP_001136151.1 [Q4KMQ2-4];NP_001191732.1 [Q4KMQ2-2];	BC098410;BC136445;AL833405;
ANO8	yes	no	no	yes	Q9HCE9	Anoctamin-8	Anoctamin-8 (Transmembrane protein 16H)	ANO8	ANO8 KIAA1623 TMEM16H	Homo sapiens (Human)	1232	NP_066010.1 [Q9HCE9-1];XP_016882537.1 [Q9HCE9-2];	AB046843;CH471106;
ANP32A	yes	no	yes	yes	P39687	Acidic leucine-rich nuclear phosphoprotein 32 family member A	Acidic leucine-rich nuclear phosphoprotein 32 family member A (Acidic nuclear phosphoprotein pp32) (pp32) (Leucine-rich acidic nuclear protein) (LANP) (Mapmodulin) (Potent heat-stable protein phosphatase 2A inhibitor I1PP2A) (Putative HLA-DR-associated protein I) (PHAPI)	AN32A	ANP32A C15orf1 LANP MAPM PHAP1	Homo sapiens (Human)	249	NP_006296.1;	X75090;U60823;U73477;AF025684;AY349171;BT007436;AK223280;AK312703;CH471082;BC007200;
ANP32B	yes	yes	yes	yes	Q92688	Acidic leucine-rich nuclear phosphoprotein 32 family member B	Acidic leucine-rich nuclear phosphoprotein 32 family member B (Acidic protein rich in leucines) (Putative HLA-DR-associated protein I-2) (PHAPI2) (Silver-stainable protein SSP29)	AN32B	ANP32B APRIL PHAPI2	Homo sapiens (Human)	251	NP_006392.1 [Q92688-1];	Y07569;U70439;Y07969;Y07570;AK313733;CH471105;BC013003;BC019658;
ANP32E	yes	yes	yes	yes	Q9BTT0	Acidic leucine-rich nuclear phosphoprotein 32 family member E	Acidic leucine-rich nuclear phosphoprotein 32 family member E (LANP-like protein) (LANP-L)	AN32E	ANP32E	Homo sapiens (Human)	268	NP_001129950.1 [Q9BTT0-2];NP_001129951.1 [Q9BTT0-3];NP_001267488.1;NP_001267489.1;NP_112182.1 [Q9BTT0-1];	AY057381;AK095228;AK092672;AK303392;AL138795;AL138795;CH471121;CH471121;BC003380;
ANPEP	yes	yes	yes	yes	P15144	Aminopeptidase N	Aminopeptidase N (AP-N) (hAPN) (EC 3.4.11.2) (Alanyl aminopeptidase) (Aminopeptidase M) (AP-M) (Microsomal aminopeptidase) (Myeloid plasma membrane glycoprotein CD13) (gp150) (CD antigen CD13)	AMPN	ANPEP APN CD13 PEPN	Homo sapiens (Human)	967	NP_001141.2;XP_005254949.1;XP_011519775.1;	X13276;M22324;BC058928;M55522;AJ421875;AJ421876;AJ426050;AJ427985;AJ427986;AJ427987;AJ427988;
ANXA1	yes	yes	yes	yes	P04083	Annexin A1	Annexin A1 (Annexin I) (Annexin-1) (Calpactin II) (Calpactin-2) (Chromobindin-9) (Lipocortin I) (Phospholipase A2 inhibitory protein) (p35)	ANXA1	ANXA1 ANX1 LPC1	Homo sapiens (Human)	346	NP_000691.1;XP_011516911.1;	X05908;AB451274;AB451401;BC001275;BC035993;
ANXA11	yes	yes	yes	yes	P50995	Annexin A11	Annexin A11 (56 kDa autoantigen) (Annexin XI) (Annexin-11) (Calcyclin-associated annexin 50) (CAP-50)	ANX11	ANXA11 ANX11	Homo sapiens (Human)	505	NP_001148.1 [P50995-1];NP_001265336.1 [P50995-1];NP_001265337.1 [P50995-1];NP_001265338.1 [P50995-2];NP_665875.1 [P50995-1];NP_665876.1 [P50995-1];XP_011538038.1 [P50995-1];	L19605;AJ278463;AJ278464;AJ278465;AK301047;BC007564;
ANXA2	yes	no	yes	yes	P07355	Annexin A2	Annexin A2 (Annexin II) (Annexin-2) (Calpactin I heavy chain) (Calpactin-1 heavy chain) (Chromobindin-8) (Lipocortin II) (Placental anticoagulant protein IV) (PAP-IV) (Protein I) (p36)	ANXA2	ANXA2 ANX2 ANX2L4 CAL1H LPC2D	Homo sapiens (Human)	339	NP_001002857.1 [P07355-1];NP_001002858.1 [P07355-2];NP_001129487.1 [P07355-1];NP_004030.1 [P07355-1];XP_016877579.1 [P07355-1];XP_016877580.1 [P07355-1];	D00017;BT007432;BX640598;BC001388;BC009564;BC015834;BC016774;BC021114;BC023990;BC052558;BC052567;BC066955;BC068065;BC093056;
ANXA2R	yes	no	no	yes	Q3ZCQ2	Annexin-2 receptor	Annexin-2 receptor (Annexin II receptor) (AXIIR)	AX2R	ANXA2R AX2R C5orf39	Homo sapiens (Human)	193	NP_001014301.1;	AY032883;BC067873;
ANXA3	yes	yes	yes	yes	P12429	Annexin A3	Annexin A3 (35-alpha calcimedin) (Annexin III) (Annexin-3) (Inositol 1,2-cyclic phosphate 2-phosphohydrolase) (Lipocortin III) (Placental anticoagulant protein III) (PAP-III)	ANXA3	ANXA3 ANX3	Homo sapiens (Human)	323	NP_005130.1;	M20560;M63310;L20591;CR407648;AK313945;CH471057;BC000871;
ANXA4	yes	yes	yes	yes	P09525	Annexin A4	Annexin A4 (35-beta calcimedin) (Annexin IV) (Annexin-4) (Carbohydrate-binding protein p33/p41) (Chromobindin-4) (Endonexin I) (Lipocortin IV) (P32.5) (PP4-X) (Placental anticoagulant protein II) (PAP-II) (Protein II)	ANXA4	ANXA4 ANX4	Homo sapiens (Human)	319	NP_001144.1;NP_001307627.1;NP_001307629.1;NP_001307631.1 [P09525-2];XP_016859432.1;XP_016859433.1 [P09525-2];	M19383;M82809;D78152;AK293177;BC000182;BC011659;
ANXA5	yes	yes	no	yes	P08758	Annexin A5	Annexin A5 (Anchorin CII) (Annexin V) (Annexin-5) (Calphobindin I) (CBP-I) (Endonexin II) (Lipocortin V) (Placental anticoagulant protein 4) (PP4) (Placental anticoagulant protein I) (PAP-I) (Thromboplastin inhibitor) (Vascular anticoagulant-alpha) (VAC-alpha)	ANXA5	ANXA5 ANX5 ENX2 PP4	Homo sapiens (Human)	320	NP_001145.1;	M18366;D00172;X12454;J03745;M21731;M19384;U01691;U01681;U01682;U01683;U01685;U01686;U01687;U01689;U01690;U05770;U05760;U05761;U05762;U05764;U05765;U05766;U05767;U05768;U05769;AK312644;CR536522;CR541842;AC096730;CH471056;CH471056;BC001429;BC004993;BC012804;BC012822;BC018671;
ANXA6	yes	yes	yes	yes	A6NN80	Annexin A6	Deleted.	A6NN80
ANXA7	yes	yes	yes	yes	P20073	Annexin A7	Annexin A7 (Annexin VII) (Annexin-7) (Synexin)	ANXA7	ANXA7 ANX7 SNX OK/SW-cl.95	Homo sapiens (Human)	488	NP_001147.1 [P20073-2];NP_004025.1 [P20073-1];XP_016871651.1 [P20073-1];XP_016871652.1 [P20073-2];	J04543;AB062429;BT007187;CR407686;CH471083;CH471083;BC002632;
ANXA9	yes	no	yes	no	O76027	Annexin A9	Annexin A9 (Annexin XXXI) (Annexin-31) (Annexin-9) (Pemphaxin)	ANXA9	ANXA9 ANX31	Homo sapiens (Human)	345	NP_003559.2;	AJ009985;AF230929;BC005830;CR536481;
AOC2	yes	no	no	yes	O75106	Retina-specific copper amine oxidase	Retina-specific copper amine oxidase (RAO) (EC 1.4.3.21) (Amine oxidase [copper-containing]) (Semicarbazide-sensitive amine oxidase) (SSAO)	AOC2	AOC2	Homo sapiens (Human)	756	NP_001149.2 [O75106-2];NP_033720.2 [O75106-1];	D88213;AB012943;AB012943;AF081363;DQ060035;CH471152;BC142641;
AOC3	yes	no	no	yes	Q16853	Membrane primary amine oxidase	Membrane primary amine oxidase (EC 1.4.3.21) (Copper amine oxidase) (HPAO) (Semicarbazide-sensitive amine oxidase) (SSAO) (Vascular adhesion protein 1) (VAP-1)	AOC3	AOC3 VAP1	Homo sapiens (Human)	763	NP_001264660.1 [Q16853-2];NP_001264661.1 [Q16853-3];NP_003725.1 [Q16853-1];	U39447;AF067406;AB050502;JX020506;AK315129;DQ143944;BC050549;
AOX1	yes	no	no	yes	Q06278	Aldehyde oxidase	Aldehyde oxidase (EC 1.2.3.1) (Aldehyde oxidase 1) (Azaheterocycle hydroxylase) (EC 1.17.3.-)	AOXA	AOX1 AO	Homo sapiens (Human)	1338	NP_001150.3;	L11005;AF017060;AF009441;AF009442;AF009443;AF009444;AF009445;AF009446;AF009447;AF009448;AF009449;AF009450;AF009451;AF009452;AF009453;AF009454;AF009455;AF009456;AF009457;AF009458;AF009459;AF009460;AF009461;AF009462;AF009463;AF009464;AF009465;AF009466;AF009467;AF009468;AF009469;AF009470;AF009471;AF009472;AF009473;AF009474;AF010260;AB046692;AC007163;AC080164;CH471063;BC117179;BC117181;
AP1B1	yes	yes	yes	yes	Q10567	AP-1 complex subunit beta-1	AP-1 complex subunit beta-1 (Adaptor protein complex AP-1 subunit beta-1) (Adaptor-related protein complex 1 subunit beta-1) (Beta-1-adaptin) (Beta-adaptin 1) (Clathrin assembly protein complex 1 beta large chain) (Golgi adaptor HA1/AP1 adaptin beta subunit)	AP1B1	AP1B1 ADTB1 BAM22 CLAPB2	Homo sapiens (Human)	949	NP_001118.3;NP_001159491.1;NP_663782.2;	L13939;CT841508;BC046242;U36268;U36250;U36251;U36252;U36253;U36254;U36255;U36256;U36257;U36258;U36259;U36260;U36261;U36262;U36263;U36264;U36265;U36266;U36267;AF379038;AF379039;
AP1G1	yes	yes	yes	yes	O43747	AP-1 complex subunit gamma-1	AP-1 complex subunit gamma-1 (Adaptor protein complex AP-1 subunit gamma-1) (Adaptor-related protein complex 1 subunit gamma-1) (Clathrin assembly protein complex 1 gamma-1 large chain) (Gamma1-adaptin) (Golgi adaptor HA1/AP1 adaptin subunit gamma-1)	AP1G1	AP1G1 ADTG CLAPG1	Homo sapiens (Human)	822	NP_001025178.1 [O43747-2];NP_001119.3 [O43747-1];	Y12226;AJ224112;AJ224113;AJ224114;AB015317;AL110198;
AP1G2	yes	yes	yes	yes	O75843	AP-1 complex subunit gamma-like 2	AP-1 complex subunit gamma-like 2 (Gamma2-adaptin) (G2ad)	AP1G2	AP1G2	Homo sapiens (Human)	785	NP_003908.1;XP_005268229.1;XP_005268230.1;	AB015318;AF068706;CH471078;CH471078;CH471078;
AP1M1	yes	yes	yes	yes	Q9BXS5	AP-1 complex subunit mu-1	AP-1 complex subunit mu-1 (AP-mu chain family member mu1A) (Adaptor protein complex AP-1 subunit mu-1) (Adaptor-related protein complex 1 subunit mu-1) (Clathrin assembly protein complex 1 mu-1 medium chain 1) (Clathrin coat assembly protein AP47) (Clathrin coat-associated protein AP47) (Golgi adaptor HA1/AP1 adaptin mu-1 subunit) (Mu-adaptin 1) (Mu1A-adaptin)	AP1M1	AP1M1 CLTNM	Homo sapiens (Human)	423	NP_001123996.1 [Q9BXS5-2];NP_115882.1 [Q9BXS5-1];	AF290613;DQ059565;BC017469;
AP1M2	yes	yes	yes	yes	Q9Y6Q5	AP-1 complex subunit mu-2	AP-1 complex subunit mu-2 (AP-mu chain family member mu1B) (Adaptor protein complex AP-1 subunit mu-2) (Adaptor-related protein complex 1 subunit mu-2) (Clathrin assembly protein complex 1 mu-2 medium chain 2) (Golgi adaptor HA1/AP1 adaptin mu-2 subunit) (Mu-adaptin 2) (Mu1B-adaptin)	AP1M2	AP1M2	Homo sapiens (Human)	423	NP_001287816.1 [Q9Y6Q5-2];NP_005489.2 [Q9Y6Q5-1];	AF020797;AK315689;CH471106;BC003387;BC003612;BC005021;
AP1S1	yes	yes	yes	no	P61966	AP-1 complex subunit sigma-1A	AP-1 complex subunit sigma-1A (Adaptor protein complex AP-1 subunit sigma-1A) (Adaptor-related protein complex 1 subunit sigma-1A) (Clathrin assembly protein complex 1 sigma-1A small chain) (Clathrin coat assembly protein AP19) (Golgi adaptor HA1/AP1 adaptin sigma-1A subunit) (HA1 19 kDa subunit) (Sigma 1a subunit of AP-1 clathrin) (Sigma-adaptin 1A) (Sigma1A-adaptin)	AP1S1	AP1S1 AP19 CLAPS1	Homo sapiens (Human)	158	NP_001274.1 [P61966-1];	AB015319;BT006779;AK312151;AC004876;CH471197;BC003561;
AP2A1	yes	no	yes	yes	O95782	AP-2 complex subunit alpha-1	AP-2 complex subunit alpha-1 (100 kDa coated vesicle protein A) (Adaptor protein complex AP-2 subunit alpha-1) (Adaptor-related protein complex 2 subunit alpha-1) (Alpha-adaptin A) (Alpha1-adaptin) (Clathrin assembly protein complex 2 alpha-A large chain) (Plasma membrane adaptor HA2/AP2 adaptin alpha A subunit)	AP2A1	AP2A1 ADTAA CLAPA1	Homo sapiens (Human)	977	NP_055018.2 [O95782-1];NP_570603.2 [O95782-2];	AF289221;AF289221;AL136925;AC006942;BC014214;
AP2A2	yes	no	yes	yes	O94973	AP-2 complex subunit alpha-2	AP-2 complex subunit alpha-2 (100 kDa coated vesicle protein C) (Adaptor protein complex AP-2 subunit alpha-2) (Adaptor-related protein complex 2 subunit alpha-2) (Alpha-adaptin C) (Alpha2-adaptin) (Clathrin assembly protein complex 2 alpha-C large chain) (Huntingtin yeast partner J) (Huntingtin-interacting protein 9) (HIP-9) (Huntingtin-interacting protein J) (Plasma membrane adaptor HA2/AP2 ada…	AP2A2	AP2A2 ADTAB CLAPA2 HIP9 HYPJ KIAA0899	Homo sapiens (Human)	939	NP_001229766.1 [O94973-2];NP_036437.1 [O94973-1];	AB020706;AK223558;AK027891;BC006155;AF049527;
AP2B1	yes	yes	yes	yes	P63010	AP-2 complex subunit beta	AP-2 complex subunit beta (AP105B) (Adaptor protein complex AP-2 subunit beta) (Adaptor-related protein complex 2 subunit beta) (Beta-2-adaptin) (Beta-adaptin) (Clathrin assembly protein complex 2 beta large chain) (Plasma membrane adaptor HA2/AP2 adaptin beta subunit)	AP2B1	AP2B1 ADTB2 CLAPB1	Homo sapiens (Human)	937	NP_001025177.1 [P63010-2];NP_001273.1 [P63010-1];XP_005257994.1 [P63010-2];XP_005257995.1 [P63010-2];XP_011522757.1 [P63010-3];XP_016879773.1 [P63010-1];XP_016879775.1 [P63010-3];	M34175;AY341427;CH471147;CH471147;BC006201;
AP2M1	yes	yes	yes	yes	Q96CW1	AP-2 complex subunit mu	AP-2 complex subunit mu (AP-2 mu chain) (Adaptin-mu2) (Adaptor protein complex AP-2 subunit mu) (Adaptor-related protein complex 2 subunit mu) (Clathrin assembly protein complex 2 mu medium chain) (Clathrin coat assembly protein AP50) (Clathrin coat-associated protein AP50) (HA2 50 kDa subunit) (Plasma membrane adaptor AP-2 50 kDa protein)	AP2M1	AP2M1 CLAPM1 KIAA0109	Homo sapiens (Human)	435	NP_001020376.1 [Q96CW1-2];NP_001298127.1;NP_004059.2 [Q96CW1-1];	U36188;D63475;BT007308;CH471052;CH471052;BC004996;BC013796;BC014030;
AP2S1	yes	yes	no	no	P53680	AP-2 complex subunit sigma	AP-2 complex subunit sigma (Adaptor protein complex AP-2 subunit sigma) (Adaptor-related protein complex 2 subunit sigma) (Clathrin assembly protein 2 sigma small chain) (Clathrin coat assembly protein AP17) (Clathrin coat-associated protein AP17) (HA2 17 kDa subunit) (Plasma membrane adaptor AP-2 17 kDa protein) (Sigma2-adaptin)	AP2S1	AP2S1 AP17 CLAPS2	Homo sapiens (Human)	142	NP_001288005.1;NP_001288007.1;NP_001288010.1;NP_004060.2 [P53680-1];NP_067586.1 [P53680-2];	X97074;AJ010148;AJ010149;AK312003;CH471126;BC006337;
AP3B1	yes	yes	yes	yes	O00203	AP-3 complex subunit beta-1	AP-3 complex subunit beta-1 (Adaptor protein complex AP-3 subunit beta-1) (Adaptor-related protein complex 3 subunit beta-1) (Beta-3A-adaptin) (Clathrin assembly protein complex 3 beta-1 large chain)	AP3B1	AP3B1 ADTB3A	Homo sapiens (Human)	1094	NP_001258698.1 [O00203-3];NP_003655.3 [O00203-1];	U91931;U81504;BX538041;BC038444;AF247736;
AP3B2	yes	no	no	yes	Q13367	AP-3 complex subunit beta-2	AP-3 complex subunit beta-2 (Adaptor protein complex AP-3 subunit beta-2) (Adaptor-related protein complex 3 subunit beta-2) (Beta-3B-adaptin) (Clathrin assembly protein complex 3 beta-2 large chain) (Neuron-specific vesicle coat protein beta-NAP)	AP3B2	AP3B2	Homo sapiens (Human)	1082	NP_001265440.1 [Q13367-3];NP_001265441.1 [Q13367-4];NP_001335370.1 [Q13367-2];NP_004635.2 [Q13367-1];	U37673;AF022152;DQ092369;BC093739;BC143342;BC143346;
AP3D1	yes	no	yes	yes	O14617	AP-3 complex subunit delta-1	AP-3 complex subunit delta-1 (AP-3 complex subunit delta) (Adaptor-related protein complex 3 subunit delta-1) (Delta-adaptin)	AP3D1	AP3D1 PRO0039	Homo sapiens (Human)	1153	NP_001248755.1 [O14617-5];NP_003929.4 [O14617-1];	AF002163;U91930;AB208804;AC005545;AC005545;BC010065;AF130042;
AP3M1	yes	no	yes	yes	Q9Y2T2	AP-3 complex subunit mu-1	AP-3 complex subunit mu-1 (AP-3 adaptor complex mu3A subunit) (Adaptor-related protein complex 3 subunit mu-1) (Mu-adaptin 3A) (Mu3A-adaptin)	AP3M1	AP3M1	Homo sapiens (Human)	418	NP_001307192.1;NP_001307193.1;NP_036227.1;NP_996895.1;	AF092092;AK026983;BC026232;BC067127;
AP3S1	yes	no	yes	yes	Q92572	AP-3 complex subunit sigma-1	AP-3 complex subunit sigma-1 (AP-3 complex subunit sigma-3A) (Adaptor-related protein complex 3 subunit sigma-1) (Clathrin-associated/assembly/adaptor protein, small 3) (Sigma-3A-adaptin) (Sigma3A-adaptin) (Sigma-adaptin 3a)	AP3S1	AP3S1 CLAPS3	Homo sapiens (Human)	193	NP_001002924.2;NP_001275.1;NP_001305019.1;NP_001305020.1;NP_001305022.1;NP_001305023.1;	D63643;U91932;X99458;BT009833;CR450341;BC000804;
AP5Z1	yes	no	no	yes	O43299	AP-5 complex subunit zeta-1	AP-5 complex subunit zeta-1 (Adaptor-related protein complex 5 zeta subunit) (Zeta5)	AP5Z1	AP5Z1 KIAA0415 SPG48	Homo sapiens (Human)	807	NP_055670.1 [O43299-1];	AB007875;BC008841;BC037399;
APAF1	yes	no	no	yes	O14727	Apoptotic protease-activating factor 1	Apoptotic protease-activating factor 1 (APAF-1)	APAF	APAF1 KIAA0413	Homo sapiens (Human)	1248	NP_001151.1 [O14727-3];NP_037361.1 [O14727-2];NP_863651.1 [O14727-1];NP_863658.1 [O14727-4];NP_863659.1 [O14727-6];	AF013263;AJ243003;AJ243004;AJ243005;AJ243006;AJ243007;AJ243008;AJ243009;AJ243010;AJ243011;AJ243048;AJ243107;AF134397;AF149794;AB007873;AB103079;CH471054;BC136531;BC136532;AJ133643;AJ133644;AJ133645;AF248734;
APBA1	yes	no	no	yes	Q02410	Amyloid-beta A4 precursor protein-binding family A member 1	Amyloid-beta A4 precursor protein-binding family A member 1 (Adapter protein X11alpha) (Neuron-specific X11 protein) (Neuronal Munc18-1-interacting protein 1) (Mint-1)	APBA1	APBA1 MINT1 X11	Homo sapiens (Human)	837	NP_001154.2 [Q02410-1];XP_005252025.1 [Q02410-2];XP_011516919.1 [Q02410-1];XP_016870159.1 [Q02410-1];	AF029106;AF047347;L04953;
APBB1IP	yes	no	no	yes	Q7Z5R6	Amyloid beta A4 precursor protein-binding family B member 1-interacting protein	Amyloid beta A4 precursor protein-binding family B member 1-interacting protein (APBB1-interacting protein 1) (Proline-rich EVH1 ligand 1) (PREL-1) (Proline-rich protein 73) (Rap1-GTP-interacting adapter molecule) (RIAM) (Retinoic acid-responsive proline-rich protein 1) (RARP-1)	AB1IP	APBB1IP PREL1 RARP1 RIAM	Homo sapiens (Human)	666	NP_061916.3 [Q7Z5R6-1];XP_006717514.1 [Q7Z5R6-1];	AB085852;AY152730;CH471072;BC035636;BC054516;
APBB3	yes	no	no	yes	O95704	Amyloid-beta A4 precursor protein-binding family B member 3	Amyloid-beta A4 precursor protein-binding family B member 3 (Protein Fe65-like 2) (Fe65L2)	APBB3	APBB3 FE65L2	Homo sapiens (Human)	486	NP_006042.3 [O95704-4];NP_573418.2 [O95704-3];NP_573419.2 [O95704-1];NP_573420.2 [O95704-2];	AB018247;AB024745;AB049618;AB061224;AF224708;AF224709;AF224710;AF224711;AK075280;CH471062;BC125187;
APC	yes	no	no	yes	P25054	Adenomatous polyposis coli protein	Adenomatous polyposis coli protein (Protein APC) (Deleted in polyposis 2.5)	APC	APC DP2.5	Homo sapiens (Human)	2843	NP_000029.2 [P25054-1];NP_001120982.1 [P25054-1];NP_001120983.2 [P25054-3];	M73548;M73548;M74088;CH471086;CH471086;AK294544;S78214;
APC2	yes	no	no	yes	O95996	Adenomatous polyposis coli protein 2	Adenomatous polyposis coli protein 2 (Adenomatous polyposis coli protein-like) (APC-like)	APCL	APC2 APCL	Homo sapiens (Human)	2303	NP_005874.1 [O95996-1];XP_006722672.1 [O95996-1];	AB012162;AB022529;CH471139;AF110334;AF110335;AF110337;AF110336;AF128222;AJ012652;AJ131187;BC032573;
APCS	yes	no	yes	yes	P02743	Serum amyloid P-component	Serum amyloid P-component (SAP) (9.5S alpha-1-glycoprotein) [Cleaved into: Serum amyloid P-component(1-203)]	SAMP	APCS PTX2	Homo sapiens (Human)	223	NP_001630.1;	D00097;M10944;X04608;CR450313;BT006750;BC007039;BC007058;
APEH	yes	yes	yes	yes	P13798	Acylamino-acid-releasing enzyme	Acylamino-acid-releasing enzyme (AARE) (EC 3.4.19.1) (Acyl-peptide hydrolase) (APH) (Acylaminoacyl-peptidase) (Oxidized protein hydrolase) (OPH)	ACPH	APEH D3F15S2 D3S48E DNF15S2	Homo sapiens (Human)	732	NP_001631.3;XP_011531962.1;	D38441;AF141383;BC000362;BC001499;BC001826;J03068;
APEX1	yes	yes	yes	yes	P27695	DNA-(apurinic or apyrimidinic site) lyase	DNA-(apurinic or apyrimidinic site) lyase (EC 3.1.-.-) (EC 4.2.99.18) (APEX nuclease) (APEN) (Apurinic-apyrimidinic endonuclease 1) (AP endonuclease 1) (APE-1) (REF-1) (Redox factor-1) [Cleaved into: DNA-(apurinic or apyrimidinic site) lyase, mitochondrial]	APEX1	APEX1 APE APE1 APEX APX HAP1 REF1	Homo sapiens (Human)	318	NP_001231178.1;NP_001632.2;NP_542379.1;NP_542380.1;	X59764;M80261;D90373;S43127;M81955;M92444;X66133;D13370;U79268;BT007236;AF488551;BC002338;BC004979;BC008145;BC019291;M99703;
API5	yes	yes	yes	yes	Q9BZZ5	Apoptosis inhibitor 5	Apoptosis inhibitor 5 (API-5) (Antiapoptosis clone 11 protein) (AAC-11) (Cell migration-inducing gene 8 protein) (Fibroblast growth factor 2-interacting factor) (FIF) (Protein XAGL)	API5	API5 MIG8	Homo sapiens (Human)	524	NP_001136402.1 [Q9BZZ5-4];NP_001136403.1 [Q9BZZ5-5];NP_001230676.1;NP_006586.1 [Q9BZZ5-2];	U83857;Y15906;AF229253;AF229254;AY311389;BT007093;AY265973;AK294724;AK299288;AK304157;CH471064;CH471064;BC017709;
APIP	yes	yes	yes	yes	Q96GX9	Methylthioribulose-1-phosphate dehydratase	Methylthioribulose-1-phosphate dehydratase (MTRu-1-P dehydratase) (EC 4.2.1.109) (APAF1-interacting protein) (hAPIP)	MTNB	APIP CGI-29	Homo sapiens (Human)	242	NP_057041.2 [Q96GX9-1];	AF132963;AK292648;BC008440;BC009077;BC017594;
APLP2	yes	no	yes	no	Q06481	Amyloid-like protein 2	Amyloid-like protein 2 (APLP-2) (APPH) (Amyloid protein homolog) (CDEI box-binding protein) (CDEBP)	APLP2	APLP2 APPL2	Homo sapiens (Human)	763	NP_001135748.1 [Q06481-3];NP_001135749.1 [Q06481-4];NP_001135750.1 [Q06481-5];NP_001230228.1 [Q06481-6];NP_001633.1 [Q06481-1];	S60099;L09209;L27631;Z22572;AK128162;L19597;L23113;L23114;AF168956;BC000373;BC004371;
APM2	yes	no	yes	no	Q15847	Adipogenesis regulatory factor	Adipogenesis regulatory factor (Adipogenesis factor rich in obesity) (Adipose most abundant gene transcript 2 protein) (Adipose-specific protein 2) (apM-2)	ADIRF	ADIRF AFRO APM2 C10orf116	Homo sapiens (Human)	76	NP_006820.1;	D45370;BC004471;
APMAP	yes	yes	yes	yes	Q9HDC9	Adipocyte plasma membrane-associated protein	Adipocyte plasma membrane-associated protein (Protein BSCv)	APMAP	APMAP C20orf3 UNQ1869/PRO4305	Homo sapiens (Human)	416	NP_065392.1 [Q9HDC9-1];XP_005260820.1 [Q9HDC9-2];	AB033767;AK291129;AK301959;BC003501;AY359076;AK025834;AK026866;
APOA1	yes	yes	yes	yes	P02647	Apolipoprotein A-I	Apolipoprotein A-I (Apo-AI) (ApoA-I) (Apolipoprotein A1) [Cleaved into: Proapolipoprotein A-I (ProapoA-I); Truncated apolipoprotein A-I (Apolipoprotein A-I(1-242))]	APOA1	APOA1	Homo sapiens (Human)	267	NP_000030.1;NP_001304946.1;NP_001304947.1;NP_001304950.1;	J00098;X01038;X02162;X00566;M11791;X07496;M27875;M29068;AY422952;AY555191;A14829;AK292231;EF444948;EF444948;EF444948;EF444948;EF444948;CH471065;BC005380;BC110286;
APOA1BP	yes	yes	yes	yes	Q8NCW5	NAD(P)H-hydrate epimerase	NAD(P)H-hydrate epimerase (EC 5.1.99.6) (Apolipoprotein A-I-binding protein) (AI-BP) (NAD(P)HX epimerase) (YjeF N-terminal domain-containing protein 1) (YjeF_N1)	NNRE	NAXE AIBP APOA1BP YJEFN1	Homo sapiens (Human)	288	NP_658985.2 [Q8NCW5-1];	AJ315849;AK294835;BC100931;BC100932;BC100933;BC100934;
APOA2	yes	no	no	yes	P02652	Apolipoprotein A-II	Apolipoprotein A-II (Apo-AII) (ApoA-II) (Apolipoprotein A2) [Cleaved into: Proapolipoprotein A-II (ProapoA-II); Truncated apolipoprotein A-II (Apolipoprotein A-II(1-76))]	APOA2	APOA2	Homo sapiens (Human)	100	NP_001634.1;	X04898;X00955;X02905;X02619;M29882;AY100524;AK312034;BT006786;BC005282;
APOA5	yes	no	no	yes	Q6Q788	Apolipoprotein A-V	Apolipoprotein A-V (Apo-AV) (ApoA-V) (Apolipoprotein A5) (Regeneration-associated protein 3)	APOA5	APOA5 RAP3 UNQ411/PRO773	Homo sapiens (Human)	366	NP_001160070.1;NP_443200.2;XP_016872658.1;	AF202889;AF202890;AY555191;AY422949;AY358749;EF444949;EF444949;BC101787;BC101789;
APOB	yes	no	no	yes	P04114	Apolipoprotein B-100	Apolipoprotein B-100 (Apo B-100) [Cleaved into: Apolipoprotein B-48 (Apo B-48)]	APOB	APOB	Homo sapiens (Human)	4563	NP_000375.2;	X04506;M19828;M19808;M19809;M19810;M19811;M19812;M19813;M19815;M19816;M19818;M19820;M19821;M19823;M19824;M19825;M19827;J02610;M14162;M15053;X04714;AY324608;AC010872;AC115619;M14081;M12681;M12480;K03175;M15421;M17367;M31030;X03325;X03326;M17779;M19734;M18471;X03045;M10374;M12413;M36676;
APOBR	yes	no	no	yes	Q0VD83	Apolipoprotein B receptor	Apolipoprotein B receptor (Apolipoprotein B-100 receptor) (Apolipoprotein B-48 receptor) (Apolipoprotein B48 receptor) (apoB-48R)	APOBR	APOBR APOB48R	Homo sapiens (Human)	1097	NP_061160.3 [Q0VD83-4];	AF141332;AF141333;BC119786;BC119788;
APOC1	yes	no	no	yes	P02654	Apolipoprotein C-I	Apolipoprotein C-I (Apo-CI) (ApoC-I) (Apolipoprotein C1) [Cleaved into: Truncated apolipoprotein C-I]	APOC1	APOC1	Homo sapiens (Human)	83	NP_001307994.1;NP_001307995.1;NP_001636.1;	X00570;M20843;AF050154;AY422954;BT007142;AK312036;CR456907;AM392727;FJ525874;CH471126;BC009698;BC055093;M20902;M27359;
APOC2	yes	no	no	yes	P02655	Apolipoprotein C-II	Apolipoprotein C-II (Apo-CII) (ApoC-II) (Apolipoprotein C2) [Cleaved into: Proapolipoprotein C-II (ProapoC-II)]	APOC2	APOC2 APC2	Homo sapiens (Human)	101	NP_000474.2;	X05151;X00568;J02698;AY422955;BT006708;FJ525875;CH471126;BC005348;M29844;M10612;AF113884;
APOC3	yes	no	yes	yes	P02656	Apolipoprotein C-III	Apolipoprotein C-III (Apo-CIII) (ApoC-III) (Apolipoprotein C3)	APOC3	APOC3	Homo sapiens (Human)	99	NP_000031.1;	J00098;M33043;M33041;M33042;X01392;X01388;X03120;V01513;M28613;M28614;X00567;AY422951;AY555191;BC027977;BC121081;
APOD	yes	yes	yes	yes	P05090	Apolipoprotein D	Apolipoprotein D (Apo-D) (ApoD)	APOD	APOD	Homo sapiens (Human)	189	NP_001638.1;	J02611;M16696;BT019860;BT019861;CR456838;CR541773;AK312090;CH471052;CH471052;BC007402;S80440;
APOE	yes	yes	yes	yes	P02649	Apolipoprotein E	Apolipoprotein E (Apo-E)	APOE	APOE	Homo sapiens (Human)	317	NP_000032.1;NP_001289617.1;NP_001289618.1;NP_001289619.1;NP_001289620.1;	M12529;K00396;M10065;AF050154;AF261279;AK314898;FJ525876;BC003557;AB035149;
APOF	yes	no	no	yes	Q13790	Apolipoprotein F	Apolipoprotein F (Apo-F) (Lipid transfer inhibitor protein) (LTIP)	APOF	APOF	Homo sapiens (Human)	326	NP_001629.1;	L27050;BC026257;
APOH	yes	no	no	yes	P02749	Beta-2-glycoprotein 1	Beta-2-glycoprotein 1 (APC inhibitor) (Activated protein C-binding protein) (Anticardiolipin cofactor) (Apolipoprotein H) (Apo-H) (Beta-2-glycoprotein I) (B2GPI) (Beta(2)GPI)	APOH	APOH B2G1	Homo sapiens (Human)	345	NP_000033.2;	X58100;X53595;X57847;M62839;S80305;Y11493;Y11494;Y11495;X53595;Y11496;Y11497;Y11498;Y17754;AK313838;AY322156;BC020703;BC026283;
APOL1	yes	no	no	yes	O14791	Apolipoprotein L1	Apolipoprotein L1 (Apolipoprotein L) (Apo-L) (ApoL) (Apolipoprotein L-I) (ApoL-I)	APOL1	APOL1 APOL	Homo sapiens (Human)	398	NP_001130012.1 [O14791-1];NP_001130013.1 [O14791-3];NP_003652.2 [O14791-1];XP_005261853.1;	AF019225;AF323540;AF323548;AF323543;AF323544;AF323545;AF323546;AF323547;AF305224;AF305428;AK300454;BC143039;
APOL2	yes	yes	yes	yes	Q9BQE5	Apolipoprotein L2	Apolipoprotein L2 (Apolipoprotein L-II) (ApoL-II)	APOL2	APOL2	Homo sapiens (Human)	337	NP_112092.2;NP_663612.2;XP_011528376.1;XP_011528377.1;XP_011528378.1;XP_011528379.1;XP_011528380.1;	AF305225;AF324223;AF324224;AF324230;AF324228;AF324229;AF305429;AK056938;AB208990;BC004395;
APOL5	yes	no	no	yes	Q9BWW9	Apolipoprotein L5	Apolipoprotein L5 (Apolipoprotein L-V) (ApoL-V)	APOL5	APOL5	Homo sapiens (Human)	433	NP_085145.1;	AY014878;
APOO	yes	yes	yes	yes	Q9BUR5	MICOS complex subunit MIC26	MICOS complex subunit MIC26 (Apolipoprotein O) (MICOS complex subunit MIC23) (Protein FAM121B)	MIC26	APOO FAM121B MIC23 MIC26 My025 UNQ1866/PRO4302	Homo sapiens (Human)	198	NP_077027.1 [Q9BUR5-1];XP_016885326.1 [Q9BUR5-1];	AF061264;AY359114;AK311865;CH471074;BC002333;BC010102;BC016814;
APOOL	yes	yes	yes	yes	Q6UXV4	MICOS complex subunit MIC27	MICOS complex subunit MIC27 (Apolipoprotein O-like) (Protein FAM121A)	MIC27	APOOL CXorf33 FAM121A MIC27 UNQ8193/PRO23204	Homo sapiens (Human)	268	NP_940852.3;	AY358193;BC107096;
APP	yes	yes	yes	yes	P05067	Amyloid-beta precursor protein	Amyloid-beta precursor protein (APP) (ABPP) (APPI) (Alzheimer disease amyloid protein) (Amyloid precursor protein) (Amyloid-beta A4 protein) (Cerebral vascular amyloid peptide) (CVAP) (PreA4) (Protease nexin-II) (PN-II) [Cleaved into: N-APP; Soluble APP-alpha (S-APP-alpha); Soluble APP-beta (S-APP-beta); C99 (Beta-secretase C-terminal fragment) (Beta-CTF); Amyloid-beta protein 42 (Abeta42) (Beta-…	A4	APP A4 AD1	Homo sapiens (Human)	770	NP_000475.1 [P05067-1];NP_001129488.1 [P05067-11];NP_001129601.1 [P05067-10];NP_001129602.1;NP_001129603.1;NP_001191230.1 [P05067-9];NP_001191231.1 [P05067-7];NP_001191232.1 [P05067-3];NP_958816.1 [P05067-8];NP_958817.1 [P05067-4];	Y00264;X13466;X13467;X13468;X13469;X13470;X13471;X13472;X13473;X13474;X13475;X13476;X13477;X13478;X13479;X13487;X13488;X06989;M33112;M34862;M34863;M34864;M34865;M34866;M34867;M34868;M34869;M34870;M34871;M34872;M34873;M34874;M34876;M34877;M34878;M34879;M34875;M34862;M34863;M34864;M34865;M34866;M34867;M34868;M34869;M34870;M34871;M34872;M34873;D87675;AK312326;AK295621;AY919674;CH471079;CH471079;CH47…
APPL1	yes	no	no	yes	Q9UKG1	DCC-interacting protein 13-alpha	DCC-interacting protein 13-alpha (Dip13-alpha) (Adapter protein containing PH domain, PTB domain and leucine zipper motif 1)	DP13A	APPL1 APPL DIP13A KIAA1428	Homo sapiens (Human)	709	NP_036228.1;	AF169797;AF424738;AB037849;BC028599;
APPL2	yes	no	no	yes	Q8NEU8	DCC-interacting protein 13-beta	DCC-interacting protein 13-beta (Dip13-beta) (Adapter protein containing PH domain, PTB domain and leucine zipper motif 2)	DP13B	APPL2 DIP13B	Homo sapiens (Human)	664	NP_001238833.1 [Q8NEU8-3];NP_001238834.1 [Q8NEU8-2];NP_060641.2 [Q8NEU8-1];XP_016875041.1 [Q8NEU8-2];XP_016875042.1 [Q8NEU8-2];	AY113704;AK296610;AK297100;BC033731;
APRT	yes	yes	yes	yes	P07741	Adenine phosphoribosyltransferase	Adenine phosphoribosyltransferase (APRT) (EC 2.4.2.7)	APT	APRT	Homo sapiens (Human)	180	NP_000476.1 [P07741-1];NP_001025189.1 [P07741-2];	Y00486;M16446;CR749423;AY306126;CH471184;BC107151;
AQR	yes	no	no	yes	O60306	RNA helicase aquarius	RNA helicase aquarius (EC 3.6.4.13) (Intron-binding protein of 160 kDa) (IBP160)	AQR	AQR KIAA0560	Homo sapiens (Human)	1485	NP_055506.1;	AB011132;EF553519;BC036913;BC070379;BC108262;BC127111;BC127112;
AR	yes	no	no	yes	P10275	Androgen receptor	Androgen receptor (Dihydrotestosterone receptor) (Nuclear receptor subfamily 3 group C member 4)	ANDR	AR DHTR NR3C4	Homo sapiens (Human)	920	NP_000035.2 [P10275-1];NP_001011645.1 [P10275-2];NP_001334990.1 [P10275-3];NP_001334992.1 [P10275-4];NP_001334993.1;	M20132;M23263;M27430;M27423;M27424;M27425;M27426;M27427;M27428;M27429;M34233;M21748;M35851;M35844;M35845;M35846;M35847;M35848;M35849;M35850;FJ235916;FJ235917;CH471132;BC132975;L29496;U16371;M20260;S79366;S79368;
ARAF	yes	yes	no	yes	P10398	Serine/threonine-protein kinase A-Raf	Serine/threonine-protein kinase A-Raf (EC 2.7.11.1) (Proto-oncogene A-Raf) (Proto-oncogene A-Raf-1) (Proto-oncogene Pks)	ARAF	ARAF ARAF1 PKS PKS2	Homo sapiens (Human)	606	NP_001243125.1;NP_001243126.1 [P10398-2];NP_001645.1 [P10398-1];XP_011542210.1;	X04790;L24038;U01337;AB158254;BT019864;BC002466;M13829;
ARAF_pS299	yes	no	no	no		Serine/threonine-protein kinase A-Raf (phosphorylated form)
ARAP1	yes	no	no	yes	Q96P48	Arf-GAP with Rho-GAP domain, ANK repeat and PH domain-containing protein 1	Arf-GAP with Rho-GAP domain, ANK repeat and PH domain-containing protein 1 (Centaurin-delta-2) (Cnt-d2)	ARAP1	ARAP1 CENTD2 KIAA0782	Homo sapiens (Human)	1450	NP_001035207.1 [Q96P48-6];NP_001128662.1 [Q96P48-7];NP_056057.2 [Q96P48-4];	AY049732;AJ621557;AB018325;AY553630;AB209473;BC008315;BC056401;BC140792;AF411983;
ARAP2	yes	no	no	yes	Q8WZ64	Arf-GAP with Rho-GAP domain, ANK repeat and PH domain-containing protein 2	Arf-GAP with Rho-GAP domain, ANK repeat and PH domain-containing protein 2 (Centaurin-delta-1) (Cnt-d1) (Protein PARX)	ARAP2	ARAP2 CENTD1 KIAA0580	Homo sapiens (Human)	1704	NP_056045.2;XP_016863188.1;	AY049733;AF439781;AC108033;AB011152;AF411982;
ARAP3	yes	no	no	yes	Q8WWN8	Arf-GAP with Rho-GAP domain, ANK repeat and PH domain-containing protein 3	Arf-GAP with Rho-GAP domain, ANK repeat and PH domain-containing protein 3 (Centaurin-delta-3) (Cnt-d3)	ARAP3	ARAP3 CENTD3	Homo sapiens (Human)	1544	NP_071926.4 [Q8WWN8-1];	AJ310567;AK295768;CH471062;CH471062;
ARC	yes	no	no	yes	Q7LC44	Activity-regulated cytoskeleton-associated protein	Activity-regulated cytoskeleton-associated protein (hArc) (Activity-regulated gene 3.1 protein homolog) (ARC/ARG3.1) (Arg3.1)	ARC	ARC KIAA0278	Homo sapiens (Human)	396	NP_056008.1;	AF193421;AF248637;D87468;BC012321;BC075802;
ARCN1	yes	yes	yes	yes	P48444	Coatomer subunit delta	Coatomer subunit delta (Archain) (Delta-coat protein) (Delta-COP)	COPD	ARCN1 COPD	Homo sapiens (Human)	511	NP_001135753.1 [P48444-2];NP_001646.2 [P48444-1];	X81197;X81198;AK304019;BC093636;BC093638;
ARF1	yes	no	no	yes	P84077	ADP-ribosylation factor 1	ADP-ribosylation factor 1	ARF1	ARF1	Homo sapiens (Human)	181	NP_001019397.1;NP_001019398.1;NP_001019399.1;NP_001649.1;	M36340;M84326;AF052179;AF055002;AF493881;BT007393;BC009247;BC010429;BC011358;M84332;
ARF3	yes	no	yes	no	P61204	ADP-ribosylation factor 3	ADP-ribosylation factor 3	ARF3	ARF3	Homo sapiens (Human)	181	NP_001650.1 [P61204-1];XP_005268913.1 [P61204-1];	M74493;M33384;M74491;AF493882;BT006670;AK291633;AK316528;CH471111;BC007647;BC007762;BC017565;BC028402;
ARF4	yes	yes	yes	yes	P18085	ADP-ribosylation factor 4	ADP-ribosylation factor 4	ARF4	ARF4 ARF2	Homo sapiens (Human)	180	NP_001651.1;	M36341;AF104238;AF104233;AF104234;AF104235;AF104236;AF104237;AF493883;AK313008;BC003364;BC008753;BC016325;BC022866;
ARF5	yes	yes	yes	yes	P84085	ADP-ribosylation factor 5	ADP-ribosylation factor 5	ARF5	ARF5	Homo sapiens (Human)	180	NP_001653.1;	M57567;U73002;AF493884;BT007087;BC003043;BC033104;
ARF6	yes	yes	yes	yes	P62330	ADP-ribosylation factor 6	ADP-ribosylation factor 6	ARF6	ARF6	Homo sapiens (Human)	175	NP_001654.1;	M57763;AY296206;AF047432;AF493885;AK313790;CR541964;CH471078;BC008918;
ARFGAP1	yes	yes	yes	yes	Q8N6T3	ADP-ribosylation factor GTPase-activating protein 1	ADP-ribosylation factor GTPase-activating protein 1 (ARF GAP 1) (ADP-ribosylation factor 1 GTPase-activating protein) (ARF1 GAP) (ARF1-directed GTPase-activating protein)	ARFG1	ARFGAP1 ARF1GAP	Homo sapiens (Human)	406	NP_001268411.1 [Q8N6T3-3];NP_001268412.1 [Q8N6T3-5];NP_001268413.1 [Q8N6T3-4];NP_060679.1 [Q8N6T3-1];NP_783202.1 [Q8N6T3-2];	AK001629;AK027268;AK296351;AK027441;AK303454;CH471077;CH471077;BC000786;BC006085;BC011876;BC028233;AL137744;AB015340;
ARFGAP2	yes	yes	yes	yes	Q8N6H7	ADP-ribosylation factor GTPase-activating protein 2	ADP-ribosylation factor GTPase-activating protein 2 (ARF GAP 2) (GTPase-activating protein ZNF289) (Zinc finger protein 289)	ARFG2	ARFGAP2 ZNF289 Nbla10535	Homo sapiens (Human)	521	NP_001229761.1;NP_115765.2 [Q8N6H7-1];	AK027482;AK301785;AK315992;CH471064;CH471064;BC030148;AL834337;AB073358;
ARFGAP3	yes	yes	yes	yes	Q9NP61	ADP-ribosylation factor GTPase-activating protein 3	ADP-ribosylation factor GTPase-activating protein 3 (ARF GAP 3)	ARFG3	ARFGAP3 ARFGAP1	Homo sapiens (Human)	516	NP_001135765.1 [Q9NP61-2];NP_055385.3 [Q9NP61-1];	AF111847;AL159143;CR456382;BC005122;AL137598;AK002083;AK022768;
ARFGEF1	yes	no	yes	yes	Q9Y6D6	Brefeldin A-inhibited guanine nucleotide-exchange protein 1	Brefeldin A-inhibited guanine nucleotide-exchange protein 1 (Brefeldin A-inhibited GEP 1) (ADP-ribosylation factor guanine nucleotide-exchange factor 1) (p200 ARF guanine nucleotide exchange factor) (p200 ARF-GEP1)	BIG1	ARFGEF1 ARFGEP1 BIG1	Homo sapiens (Human)	1849	NP_006412.2;XP_005251191.1;	AF084520;AF111162;AK001788;AL117446;
ARFGEF2	yes	yes	yes	yes	Q9Y6D5	Brefeldin A-inhibited guanine nucleotide-exchange protein 2	Brefeldin A-inhibited guanine nucleotide-exchange protein 2 (Brefeldin A-inhibited GEP 2) (ADP-ribosylation factor guanine nucleotide-exchange factor 2)	BIG2	ARFGEF2 ARFGEP2 BIG2	Homo sapiens (Human)	1785	NP_006411.2;	AF084521;
ARFGEF3	yes	no	yes	no	Q5TH69	Brefeldin A-inhibited guanine nucleotide-exchange protein 3	Brefeldin A-inhibited guanine nucleotide-exchange protein 3 (ARFGEF family member 3)	BIG3	ARFGEF3 BIG3 C6orf92 KIAA1244	Homo sapiens (Human)	2177	NP_065073.3;	AB252196;AB033070;AF413080;BC014227;BC033191;
ARFIP1	yes	yes	yes	yes	P53367	Arfaptin-1	Arfaptin-1 (ADP-ribosylation factor-interacting protein 1)	ARFP1	ARFIP1	Homo sapiens (Human)	373	NP_001020764.1 [P53367-2];NP_001020766.1 [P53367-1];NP_001274360.1 [P53367-1];NP_001274361.1 [P53367-1];NP_001274362.1 [P53367-2];NP_055262.1 [P53367-2];XP_011530171.1 [P53367-1];XP_011530172.1 [P53367-1];	U52521;AF124489;AK290472;AK299600;CH471056;CH471056;BC103759;BC105114;BC105116;BC143675;
ARFIP2	yes	yes	yes	yes	P53365	Arfaptin-2	Arfaptin-2 (ADP-ribosylation factor-interacting protein 2) (Partner of RAC1) (Protein POR1)	ARFP2	ARFIP2 POR1	Homo sapiens (Human)	341	NP_001229784.1 [P53365-3];NP_001229785.1 [P53365-2];NP_036534.1 [P53365-1];XP_005252897.1 [P53365-1];	U52522;AK301856;AK304512;CH471064;CH471064;BC000392;X97567;
ARG1	yes	yes	yes	yes	P05089	Arginase-1	Arginase-1 (EC 3.5.3.1) (Liver-type arginase) (Type I arginase)	ARGI1	ARG1	Homo sapiens (Human)	322	NP_000036.2 [P05089-1];NP_001231367.1 [P05089-2];	M14502;X12662;X12663;X12664;X12665;X12666;X12667;X12668;X12669;AY074488;BT006741;AL121575;AL121575;AL121575;BC005321;BC020653;
ARG2	yes	no	no	yes	P78540	Arginase-2, mitochondrial	Arginase-2, mitochondrial (EC 3.5.3.1) (Arginase II) (Kidney-type arginase) (Non-hepatic arginase) (Type II arginase)	ARGI2	ARG2	Homo sapiens (Human)	354	NP_001163.1;	D86724;U75667;U82256;AY074489;CR536550;AK312484;CH471061;BC001350;BC008464;BC029050;
ARGLU1	yes	no	no	yes	Q9NWB6	Arginine and glutamate-rich protein 1	Arginine and glutamate-rich protein 1	ARGL1	ARGLU1	Homo sapiens (Human)	273	NP_060481.3 [Q9NWB6-1];	AK001016;AK303575;BC050434;BC071587;
ARHGAP1	yes	yes	yes	yes	Q07960	Rho GTPase-activating protein 1	Rho GTPase-activating protein 1 (CDC42 GTPase-activating protein) (GTPase-activating protein rhoGAP) (Rho-related small GTPase protein activator) (Rho-type GTPase-activating protein 1) (p50-RhoGAP)	RHG01	ARHGAP1 CDC42GAP RHOGAP1	Homo sapiens (Human)	439	NP_004299.1;XP_011518397.1;	U02570;Z23024;CH471064;CH471064;BC018118;
ARHGAP11A	yes	no	no	yes	Q6P4F7	Rho GTPase-activating protein 11A	Rho GTPase-activating protein 11A (Rho-type GTPase-activating protein 11A)	RHGBA	ARHGAP11A KIAA0013	Homo sapiens (Human)	1023	NP_001273408.1 [Q6P4F7-3];NP_001273409.1 [Q6P4F7-3];NP_055598.1 [Q6P4F7-1];NP_955389.1 [Q6P4F7-2];	D87717;AK303025;AK316437;BC039563;BC063444;
ARHGAP15	yes	no	no	yes	Q53QZ3	Rho GTPase-activating protein 15	Rho GTPase-activating protein 15 (ArhGAP15) (Rho-type GTPase-activating protein 15)	RHG15	ARHGAP15 BM-024 BM-030 BM-046	Homo sapiens (Human)	475	NP_060930.3;XP_011509781.1;XP_016859988.1;	AY219338;AF212222;AF217507;AF217522;AC013437;AC079584;AC079793;AC092652;AC096558;AC098857;CH471058;BC016701;BC038976;
ARHGAP17	yes	yes	no	yes	Q68EM7	Rho GTPase-activating protein 17	Rho GTPase-activating protein 17 (Rho-type GTPase-activating protein 17) (RhoGAP interacting with CIP4 homologs protein 1) (RICH-1)	RHG17	ARHGAP17 RICH1 MSTP066 MSTP110	Homo sapiens (Human)	881	NP_001006635.1 [Q68EM7-1];NP_060524.4 [Q68EM7-2];	AJ306731;AJ306732;AK023281;AK027567;AK125358;AK291691;AL833975;BC001241;BC080195;AF163257;AF173885;
ARHGAP18	yes	no	no	yes	Q8N392	Rho GTPase-activating protein 18	Rho GTPase-activating protein 18 (MacGAP) (Rho-type GTPase-activating protein 18)	RHG18	ARHGAP18	Homo sapiens (Human)	663	NP_277050.2 [Q8N392-1];	AL834511;CH471051;CH471051;BC017223;BC039611;BC062417;BC101708;BC107416;BC111940;AB053293;
ARHGAP19	yes	no	no	yes	Q14CB8	Rho GTPase-activating protein 19	Rho GTPase-activating protein 19 (Rho-type GTPase-activating protein 19)	RHG19	ARHGAP19	Homo sapiens (Human)	494	NP_001191229.1 [Q14CB8-6];NP_001243352.1 [Q14CB8-3];NP_116289.4 [Q14CB8-1];	DQ338460;AY336750;AK093441;AK074122;AK090447;AK303055;CR749412;CH471066;BC113888;BC114490;
ARHGAP20	yes	no	no	yes	Q9P2F6	Rho GTPase-activating protein 20	Rho GTPase-activating protein 20 (Rho-type GTPase-activating protein 20)	RHG20	ARHGAP20 KIAA1391	Homo sapiens (Human)	1191	NP_001245344.1 [Q9P2F6-3];NP_001245345.1 [Q9P2F6-2];NP_001245346.1 [Q9P2F6-4];NP_001245347.1 [Q9P2F6-4];NP_065860.2 [Q9P2F6-1];XP_006718956.1 [Q9P2F6-1];	AY496263;AY496264;AY496265;AY496266;AY496267;AB037812;EF444953;EF444953;CH471065;AK292290;BC039340;
ARHGAP21	yes	no	no	yes	Q5T5U3	Rho GTPase-activating protein 21	Rho GTPase-activating protein 21 (Rho GTPase-activating protein 10) (Rho-type GTPase-activating protein 21)	RHG21	ARHGAP21 ARHGAP10 KIAA1424	Homo sapiens (Human)	1958	NP_065875.3 [Q5T5U3-1];XP_005252599.1;XP_016871948.1 [Q5T5U3-1];	AF480466;AB037845;BX537570;AL834495;BC022931;
ARHGAP23	yes	no	no	yes	Q9P227	Rho GTPase-activating protein 23	Rho GTPase-activating protein 23 (Rho-type GTPase-activating protein 23)	RHG23	ARHGAP23 KIAA1501	Homo sapiens (Human)	1491	NP_001186346.1 [Q9P227-1];	AB040934;
ARHGAP24	yes	no	no	yes	Q8N264	Rho GTPase-activating protein 24	Rho GTPase-activating protein 24 (Filamin-A-associated RhoGAP) (FilGAP) (RAC1- and CDC42-specific GTPase-activating protein of 72 kDa) (RC-GAP72) (Rho-type GTPase-activating protein 24) (RhoGAP of 73 kDa) (Sarcoma antigen NY-SAR-88) (p73RhoGAP)	RHG24	ARHGAP24 FILGAP	Homo sapiens (Human)	748	NP_001020787.2 [Q8N264-1];NP_001036134.1 [Q8N264-3];NP_112595.2 [Q8N264-2];XP_011530602.1 [Q8N264-3];	AL136646;AK091196;AK130576;BC047918;BC098580;AY211925;
ARHGAP25	yes	no	no	yes	P42331	Rho GTPase-activating protein 25	Rho GTPase-activating protein 25 (Rho-type GTPase-activating protein 25)	RHG25	ARHGAP25 KIAA0053	Homo sapiens (Human)	645	NP_001007232.2 [P42331-4];NP_001159748.1 [P42331-6];NP_001159749.1 [P42331-5];NP_055697.1 [P42331-3];XP_005264732.1;	D29642;AK290396;AK297056;CH471053;BC039591;
ARHGAP26	yes	no	no	yes	Q9UNA1	Rho GTPase-activating protein 26	Rho GTPase-activating protein 26 (GTPase regulator associated with focal adhesion kinase) (Oligophrenin-1-like protein) (Rho-type GTPase-activating protein 26)	RHG26	ARHGAP26 GRAF KIAA0621 OPHN1L	Homo sapiens (Human)	814	NP_001129080.1 [Q9UNA1-2];NP_055886.1 [Q9UNA1-1];	AF141884;Y10388;CH471062;BC068555;AJ309466;AJ309467;AJ309468;AJ309469;AJ309470;AJ309471;AJ309472;AJ309473;AJ309474;AJ309475;AJ309476;AJ309477;AJ309478;AJ309479;AJ309480;AJ309481;AJ309482;AJ309483;AJ309484;AJ309485;AJ309486;AJ309487;AJ309466;AJ309467;AJ309468;AJ309469;AJ309470;AJ309471;AJ309472;AJ309473;AJ309474;AJ309475;AJ309476;AJ309477;AJ309478;AJ309479;AJ309480;AJ309481;AJ309482;AJ309483;AJ309…
ARHGAP29	yes	no	no	yes	Q52LW3	Rho GTPase-activating protein 29	Rho GTPase-activating protein 29 (PTPL1-associated RhoGAP protein 1) (Rho-type GTPase-activating protein 29)	RHG29	ARHGAP29 PARG1	Homo sapiens (Human)	1261	NP_001315593.1 [Q52LW3-1];NP_004806.3 [Q52LW3-1];XP_011540741.1 [Q52LW3-1];	U90920;CH471097;CH471097;BC022483;BC067839;BC093741;BC093767;AB208873;
ARHGAP30	yes	no	no	yes	Q7Z6I6	Rho GTPase-activating protein 30	Rho GTPase-activating protein 30 (Rho-type GTPase-activating protein 30)	RHG30	ARHGAP30	Homo sapiens (Human)	1101	NP_001020769.1 [Q7Z6I6-1];NP_001274529.1 [Q7Z6I6-3];NP_001274531.1;NP_859071.2;XP_005245130.1 [Q7Z6I6-3];XP_011507693.1 [Q7Z6I6-3];	AK160366;BX537846;BC043387;BC053688;
ARHGAP31	yes	no	no	yes	Q2M1Z3	Rho GTPase-activating protein 31	Rho GTPase-activating protein 31 (Cdc42 GTPase-activating protein)	RHG31	ARHGAP31 CDGAP KIAA1204	Homo sapiens (Human)	1444	NP_065805.2;	AB033030;BC112163;BC112165;
ARHGAP32	yes	no	no	yes	A7KAX9	Rho GTPase-activating protein 32	Rho GTPase-activating protein 32 (Brain-specific Rho GTPase-activating protein) (GAB-associated Cdc42/Rac GTPase-activating protein) (GC-GAP) (GTPase regulator interacting with TrkA) (Rho-type GTPase-activating protein 32) (Rho/Cdc42/Rac GTPase-activating protein RICS) (RhoGAP involved in the beta-catenin-N-cadherin and NMDA receptor signaling) (p200RhoGAP) (p250GAP)	RHG32	ARHGAP32 GRIT KIAA0712 RICS	Homo sapiens (Human)	2087	NP_001136157.1 [A7KAX9-1];NP_055530.2 [A7KAX9-2];	AB079856;AY194287;AB088416;EF127492;AB018255;CH471065;BC000277;BC104898;BC113429;
ARHGAP33	yes	no	no	yes	O14559	Rho GTPase-activating protein 33	Rho GTPase-activating protein 33 (Rho-type GTPase-activating protein 33) (Sorting nexin-26) (Tc10/CDC42 GTPase-activating protein)	RHG33	ARHGAP33 SNX26 TCGAP	Homo sapiens (Human)	1287	NP_001166101.1 [O14559-10];NP_443180.2 [O14559-11];XP_005258545.1;XP_011524721.1;	AY044864;AK127255;AC002398;AC002398;AL137579;BC014084;
ARHGAP35	yes	no	yes	yes	Q9NRY4	Rho GTPase-activating protein 35	Rho GTPase-activating protein 35 (Glucocorticoid receptor DNA-binding factor 1) (Glucocorticoid receptor repression factor 1) (GRF-1) (Rho GAP p190A) (p190-A)	RHG35	ARHGAP35 GRF1 GRLF1 KIAA1722 P190A p190ARHOGAP	Homo sapiens (Human)	1499	NP_004482.4;XP_016882203.1;	AB051509;CH471126;BC150257;AF159851;M73077;
ARHGAP39	yes	no	no	yes	Q9C0H5	Rho GTPase-activating protein 39	Rho GTPase-activating protein 39	RHG39	ARHGAP39 KIAA1688	Homo sapiens (Human)	1083	NP_001295136.1 [Q9C0H5-1];NP_001295137.1 [Q9C0H5-1];NP_079527.1 [Q9C0H5-2];XP_011515610.1 [Q9C0H5-2];XP_011515611.1 [Q9C0H5-2];XP_016869359.1 [Q9C0H5-2];XP_016869360.1;	AB051475;AK303851;
ARHGAP4	yes	no	no	yes	P98171	Rho GTPase-activating protein 4	Rho GTPase-activating protein 4 (Rho-GAP hematopoietic protein C1) (Rho-type GTPase-activating protein 4) (p115)	RHG04	ARHGAP4 KIAA0131 RGC1 RHOGAP4	Homo sapiens (Human)	946	NP_001158213.1 [P98171-2];NP_001657.3 [P98171-1];	X78817;CH471172;BC052303;D50921;
ARHGAP42	yes	no	no	yes	A6NI28	Rho GTPase-activating protein 42	Rho GTPase-activating protein 42 (Rho GTPase-activating protein 10-like) (Rho-type GTPase-activating protein 42)	RHG42	ARHGAP42 GRAF3 TMEM133	Homo sapiens (Human)	874	NP_689645.2;	AK057372;
ARHGAP5	yes	no	no	yes	Q13017	Rho GTPase-activating protein 5	Rho GTPase-activating protein 5 (Rho-type GTPase-activating protein 5) (p190-B)	RHG05	ARHGAP5 RHOGAP5	Homo sapiens (Human)	1502	NP_001025226.1 [Q13017-1];NP_001164.2 [Q13017-2];XP_005267692.1 [Q13017-1];XP_005267693.1 [Q13017-1];XP_016876776.1;XP_016876777.1 [Q13017-2];	U17032;CH471078;CH471078;CH471078;CH471078;BC032723;BC050059;BC075799;BC129928;BC129929;AK292966;AB209751;
ARHGAP9	yes	no	no	yes	Q9BRR9	Rho GTPase-activating protein 9	Rho GTPase-activating protein 9 (Rho-type GTPase-activating protein 9)	RHG09	ARHGAP9	Homo sapiens (Human)	750	NP_001073625.1 [Q9BRR9-4];NP_001073626.1 [Q9BRR9-5];NP_001306779.1 [Q9BRR9-1];NP_001306780.1;NP_001306781.1 [Q9BRR9-3];NP_115885.2 [Q9BRR9-2];XP_005269140.1 [Q9BRR9-3];XP_011536958.1 [Q9BRR9-2];XP_011536961.1 [Q9BRR9-5];XP_016875289.1 [Q9BRR9-3];XP_016875290.1;	AB051853;AB030239;AK092763;AK301095;BC006107;BC011820;AL713803;
ARHGDIA	yes	yes	yes	yes	P52565	Rho GDP-dissociation inhibitor 1	Rho GDP-dissociation inhibitor 1 (Rho GDI 1) (Rho-GDI alpha)	GDIR1	ARHGDIA GDIA1	Homo sapiens (Human)	204	NP_001172006.1 [P52565-1];NP_001172007.1 [P52565-2];NP_001288169.1;NP_001288170.1;NP_001288171.1;NP_001288172.1;NP_004300.1 [P52565-1];	X69550;D13989;M97579;X63863;AK300816;AK312347;AF498926;BT006884;CR456777;CH471099;BC005851;BC005875;BC008701;BC009759;BC016031;BC016185;BC024258;BC027730;BC075827;BC106044;
ARHGDIB	yes	no	yes	yes	P52566	Rho GDP-dissociation inhibitor 2	Rho GDP-dissociation inhibitor 2 (Rho GDI 2) (Ly-GDI) (Rho-GDI beta)	GDIR2	ARHGDIB GDIA2 GDID4 RAP1GN1	Homo sapiens (Human)	201	NP_001166.3;NP_001308349.1;NP_001308350.1;NP_001308351.1;NP_001308352.1;	L20688;X69549;AF498927;AB451315;AB451445;CH471094;BC009200;
ARHGEF1	yes	no	yes	yes	Q92888	Rho guanine nucleotide exchange factor 1	Rho guanine nucleotide exchange factor 1 (115 kDa guanine nucleotide exchange factor) (p115-RhoGEF) (p115RhoGEF) (Sub1.5)	ARHG1	ARHGEF1	Homo sapiens (Human)	912	NP_004697.2 [Q92888-1];NP_945328.1 [Q92888-2];NP_945353.1 [Q92888-3];	U64105;CH471126;BC005155;BC011726;BC034013;BC067262;Y09160;BT007421;
ARHGEF10	yes	no	no	yes	O15013	Rho guanine nucleotide exchange factor 10	Rho guanine nucleotide exchange factor 10	ARHGA	ARHGEF10 KIAA0294	Homo sapiens (Human)	1369	NP_001295081.1 [O15013-7];NP_001295082.1 [O15013-6];NP_055444.2 [O15013-5];XP_016869492.1 [O15013-1];	CR749570;AB002292;BC036809;BC040474;BC112926;AF009205;
ARHGEF10L	yes	no	no	yes	Q9HCE6	Rho guanine nucleotide exchange factor 10-like protein	Rho guanine nucleotide exchange factor 10-like protein (GrinchGEF)	ARGAL	ARHGEF10L GRINCHGEF KIAA1626	Homo sapiens (Human)	1279	NP_001011722.2 [Q9HCE6-2];NP_001306766.1 [Q9HCE6-3];NP_001306767.1 [Q9HCE6-4];NP_001315053.1;NP_060595.3 [Q9HCE6-1];XP_005245982.2 [Q9HCE6-2];XP_016857106.1 [Q9HCE6-3];XP_016857110.1 [Q9HCE6-1];	DQ139833;AB046846;AK001383;AK092020;BC065561;BC080596;BC117171;BC143347;
ARHGEF11	yes	no	no	yes	O15085	Rho guanine nucleotide exchange factor 11	Rho guanine nucleotide exchange factor 11 (PDZ-RhoGEF)	ARHGB	ARHGEF11 KIAA0380	Homo sapiens (Human)	1522	NP_055599.1 [O15085-1];NP_937879.1 [O15085-2];	AB002378;CH471121;CH471121;BC057394;
ARHGEF12	yes	no	no	yes	Q9NZN5	Rho guanine nucleotide exchange factor 12	Rho guanine nucleotide exchange factor 12 (Leukemia-associated RhoGEF)	ARHGC	ARHGEF12 KIAA0382 LARG	Homo sapiens (Human)	1544	NP_001185594.1 [Q9NZN5-2];NP_001288013.1;NP_056128.1 [Q9NZN5-1];XP_011541022.1;XP_016872910.1;	AF180681;AB002380;BC063117;
ARHGEF17	yes	no	no	yes	Q96PE2	Rho guanine nucleotide exchange factor 17	Rho guanine nucleotide exchange factor 17 (164 kDa Rho-specific guanine-nucleotide exchange factor) (p164-RhoGEF) (p164RhoGEF) (Tumor endothelial marker 4)	ARHGH	ARHGEF17 KIAA0337 TEM4	Homo sapiens (Human)	2063	NP_055601.2;	AF378754;CH471076;BC050031;BC137228;AB002335;
ARHGEF18	yes	no	no	yes	Q6ZSZ5	Rho guanine nucleotide exchange factor 18	Rho guanine nucleotide exchange factor 18 (114 kDa Rho-specific guanine nucleotide exchange factor) (p114-Rho-GEF) (p114RhoGEF) (Septin-associated RhoGEF) (SA-RhoGEF)	ARHGI	ARHGEF18 KIAA0521	Homo sapiens (Human)	1361	NP_001124427.1;NP_056133.2 [Q6ZSZ5-2];XP_006722768.1;XP_006722769.1 [Q6ZSZ5-4];XP_006722771.1;XP_011526140.1 [Q6ZSZ5-5];XP_011526141.1 [Q6ZSZ5-6];XP_011526142.1 [Q6ZSZ5-2];	AB011093;AK127045;BC077721;
ARHGEF19	yes	no	no	yes	Q8IW93	Rho guanine nucleotide exchange factor 19	Rho guanine nucleotide exchange factor 19 (Ephexin-2)	ARHGJ	ARHGEF19	Homo sapiens (Human)	802	NP_694945.2 [Q8IW93-1];XP_011539008.1 [Q8IW93-1];	AK091281;BC012982;BC040640;
ARHGEF2	yes	yes	yes	yes	Q92974	Rho guanine nucleotide exchange factor 2	Rho guanine nucleotide exchange factor 2 (Guanine nucleotide exchange factor H1) (GEF-H1) (Microtubule-regulated Rho-GEF) (Proliferating cell nucleolar antigen p40)	ARHG2	ARHGEF2 KIAA0651 LFP40	Homo sapiens (Human)	986	NP_001155855.1 [Q92974-1];NP_001155856.1 [Q92974-2];NP_004714.2 [Q92974-3];	U72206;AF486838;AB014551;AL512715;CH471121;CH471121;CH471121;BC020567;BT007407;X15610;
ARHGEF26	yes	no	no	yes	Q96DR7	Rho guanine nucleotide exchange factor 26	Rho guanine nucleotide exchange factor 26 (SH3 domain-containing guanine exchange factor)	ARHGQ	ARHGEF26 SGEF HMFN1864	Homo sapiens (Human)	871	NP_001238891.1 [Q96DR7-1];NP_001238892.1 [Q96DR7-4];NP_056410.3 [Q96DR7-1];	AF415175;AF415176;AY552599;AK022655;AK022884;AK123040;AB073386;BC016628;BC078655;AL117429;
ARHGEF28	yes	no	no	yes	Q8N1W1	Rho guanine nucleotide exchange factor 28	Rho guanine nucleotide exchange factor 28 (190 kDa guanine nucleotide exchange factor) (p190-RhoGEF) (p190RhoGEF) (Rho guanine nucleotide exchange factor)	ARG28	ARHGEF28 KIAA1998 RGNEF	Homo sapiens (Human)	1705	NP_001073948.2 [Q8N1W1-6];NP_001171164.1 [Q8N1W1-1];NP_001231293.1 [Q8N1W1-5];XP_011541848.1 [Q8N1W1-6];	AB082529;AK025470;AK025816;AK094713;AK304761;BC012946;BC157846;BC171850;
ARHGEF33	yes	no	no	yes	A8MVX0	Rho guanine nucleotide exchange factor 33	Rho guanine nucleotide exchange factor 33	ARG33	ARHGEF33	Homo sapiens (Human)	844	NP_001138923.2 [A8MVX0-2];
ARHGEF4	yes	no	no	yes	Q9NR80	Rho guanine nucleotide exchange factor 4	Rho guanine nucleotide exchange factor 4 (APC-stimulated guanine nucleotide exchange factor 1) (Asef) (Asef1)	ARHG4	ARHGEF4 KIAA1112	Homo sapiens (Human)	690	NP_056135.2 [Q9NR80-1];NP_127462.1;	AF249745;AB042199;AB029035;
ARHGEF40	yes	no	no	yes	Q8TER5	Rho guanine nucleotide exchange factor 40	Rho guanine nucleotide exchange factor 40 (Protein SOLO)	ARH40	ARHGEF40 SOLO	Homo sapiens (Human)	1519	NP_001265458.1 [Q8TER5-2];NP_060541.3 [Q8TER5-1];XP_005267901.1 [Q8TER5-4];	AK001219;AK024463;AK074057;BC000084;BC142692;AL137291;
ARHGEF5	yes	no	no	yes	Q12774	Rho guanine nucleotide exchange factor 5	Rho guanine nucleotide exchange factor 5 (Ephexin-3) (Guanine nucleotide regulatory protein TIM) (Oncogene TIM) (Transforming immortalized mammary oncogene) (p60 TIM)	ARHG5	ARHGEF5 TIM	Homo sapiens (Human)	1597	NP_005426.2 [Q12774-1];	U02082;AK160365;AC004534;CH471146;BC010046;BC011839;BC014555;
ARHGEF6	yes	no	no	yes	Q15052	Rho guanine nucleotide exchange factor 6	Rho guanine nucleotide exchange factor 6 (Alpha-Pix) (COOL-2) (PAK-interacting exchange factor alpha) (Rac/Cdc42 guanine nucleotide exchange factor 6)	ARHG6	ARHGEF6 COOL2 KIAA0006 PIXA	Homo sapiens (Human)	776	NP_001293106.1 [Q15052-2];NP_004831.1 [Q15052-1];	AK291742;AK294929;BX537390;CH471150;CH471150;BC039856;BC043505;AF207831;D13631;D25304;
ARHGEF7	yes	no	yes	yes	Q14155	Rho guanine nucleotide exchange factor 7	Rho guanine nucleotide exchange factor 7 (Beta-Pix) (COOL-1) (PAK-interacting exchange factor beta) (p85)	ARHG7	ARHGEF7 COOL1 KIAA0142 P85SPR PAK3BP PIXB Nbla10314	Homo sapiens (Human)	803	NP_001106983.1 [Q14155-4];NP_001106984.1 [Q14155-2];NP_001106985.1 [Q14155-1];NP_001307780.1 [Q14155-1];NP_001307782.1;NP_001307783.1;NP_001317526.1 [Q14155-6];NP_001317527.1 [Q14155-6];NP_003890.1 [Q14155-1];NP_663788.1 [Q14155-3];XP_016876313.1;XP_016876314.1;	D63476;AL834228;CH471085;BC033905;BC050521;BC060776;AB177849;AB075521;
ARID1A	yes	no	no	yes	O14497	AT-rich interactive domain-containing protein 1A	AT-rich interactive domain-containing protein 1A (ARID domain-containing protein 1A) (B120) (BRG1-associated factor 250) (BAF250) (BRG1-associated factor 250a) (BAF250A) (Osa homolog 1) (hOSA1) (SWI-like protein) (SWI/SNF complex protein p270) (SWI/SNF-related, matrix-associated, actin-dependent regulator of chromatin subfamily F member 1) (hELD)	ARI1A	ARID1A BAF250 BAF250A C1orf4 OSA1 SMARCF1	Homo sapiens (Human)	2285	NP_006006.3 [O14497-1];NP_624361.1 [O14497-2];	AF231056;CH471059;CH471059;AF521670;AF219114;AF265208;AB001895;AB024075;AF268913;AK223275;
ARID1B	yes	no	no	yes	Q8NFD5	AT-rich interactive domain-containing protein 1B	AT-rich interactive domain-containing protein 1B (ARID domain-containing protein 1B) (BRG1-associated factor 250b) (BAF250B) (BRG1-binding protein hELD/OSA1) (Osa homolog 2) (hOsa2) (p250R)	ARI1B	ARID1B BAF250B DAN15 KIAA1235 OSA2	Homo sapiens (Human)	2236	NP_001333742.1;NP_059989.2;NP_065783.3;	AF259792;Y08266;AF521671;AF253515;AF468300;AB033061;
ARID2	yes	no	no	yes	Q68CP9	AT-rich interactive domain-containing protein 2	AT-rich interactive domain-containing protein 2 (ARID domain-containing protein 2) (BRG1-associated factor 200) (BAF200) (Zinc finger protein with activation potential) (Zipzap/p200)	ARID2	ARID2 BAF200 KIAA1557	Homo sapiens (Human)	1835	NP_001334768.1;NP_689854.2 [Q68CP9-1];	DQ096628;AY727870;AL832200;BX537879;CR749833;AK027718;AK127872;BC090062;AB046777;
ARID4A	yes	no	no	yes	P29374	AT-rich interactive domain-containing protein 4A	AT-rich interactive domain-containing protein 4A (ARID domain-containing protein 4A) (Retinoblastoma-binding protein 1) (RBBP-1)	ARI4A	ARID4A RBBP1 RBP1	Homo sapiens (Human)	1257	NP_002883.3 [P29374-1];NP_075376.2 [P29374-2];NP_075377.2 [P29374-3];	S66427;S57153;S57160;S57162;
ARID5A	yes	no	no	yes	Q03989	AT-rich interactive domain-containing protein 5A	AT-rich interactive domain-containing protein 5A (ARID domain-containing protein 5A) (Modulator recognition factor 1) (MRF-1)	ARI5A	ARID5A MRF1	Homo sapiens (Human)	594	NP_001306021.1 [Q03989-5];NP_997646.1 [Q03989-1];	M62324;CH471207;
ARID5B	yes	no	no	yes	Q14865	AT-rich interactive domain-containing protein 5B	AT-rich interactive domain-containing protein 5B (ARID domain-containing protein 5B) (MRF1-like protein) (Modulator recognition factor 2) (MRF-2)	ARI5B	ARID5B DESRT MRF2	Homo sapiens (Human)	1188	NP_001231567.1 [Q14865-2];NP_115575.1 [Q14865-1];	AK024803;AK296921;BC015120;BC036831;BC066345;BC107800;M73837;BX537690;BX641020;
ARL1	yes	yes	yes	yes	P40616	ADP-ribosylation factor-like protein 1	ADP-ribosylation factor-like protein 1	ARL1	ARL1	Homo sapiens (Human)	181	NP_001168.1 [P40616-1];	L28997;AF493887;BT007260;AK301701;AK311793;BX537387;CH471054;BC007000;
ARL3	yes	no	no	yes	P36405	ADP-ribosylation factor-like protein 3	ADP-ribosylation factor-like protein 3	ARL3	ARL3 ARFL3	Homo sapiens (Human)	182	NP_004302.1;XP_016871749.1;	U07151;AF493889;AK312525;CR407637;BC009841;
ARL5A	yes	no	no	yes	Q9Y689	ADP-ribosylation factor-like protein 5A	ADP-ribosylation factor-like protein 5A	ARL5A	ARL5A ARFLP5 ARL5	Homo sapiens (Human)	179	NP_001032251.1 [Q9Y689-2];NP_036229.1 [Q9Y689-1];NP_817114.2 [Q9Y689-2];	AF087889;AF100740;AK292714;AF493891;BT009829;AC097448;CH471058;CH471058;BC001254;
ARL6IP1	yes	yes	yes	yes	Q15041	ADP-ribosylation factor-like protein 6-interacting protein 1	ADP-ribosylation factor-like protein 6-interacting protein 1 (ARL-6-interacting protein 1) (Aip-1) (Apoptotic regulator in the membrane of the endoplasmic reticulum)	AR6P1	ARL6IP1 ARL6IP ARMER KIAA0069	Homo sapiens (Human)	203	NP_001300787.1 [Q15041-2];NP_055976.1 [Q15041-1];	D31885;AK300869;AK301636;BC010281;
ARL6IP4	yes	yes	no	yes	Q66PJ3	ADP-ribosylation factor-like protein 6-interacting protein 4	ADP-ribosylation factor-like protein 6-interacting protein 4 (ARL-6-interacting protein 4) (Aip-4) (HSP-975) (HSVI-binding protein) (SR-15) (SRp25) (SR-25) (Splicing factor SRrp37)	AR6P4	ARL6IP4	Homo sapiens (Human)	421	NP_001002251.2 [Q66PJ3-2];NP_001002252.2 [Q66PJ3-4];NP_001265307.1 [Q66PJ3-5];NP_001265308.1;NP_001265309.1 [Q66PJ3-7];NP_057722.3 [Q66PJ3-3];NP_061164.3 [Q66PJ3-1];	EU624490;EU624491;CH471054;CH471054;BC001958;BC015569;BC015909;BC094839;AF267748;AB035384;DQ099385;EF036485;
ARL6IP5	yes	yes	yes	yes	O75915	PRA1 family protein 3	PRA1 family protein 3 (ADP-ribosylation factor-like protein 6-interacting protein 5) (ARL-6-interacting protein 5) (Aip-5) (Cytoskeleton-related vitamin A-responsive protein) (Dermal papilla-derived protein 11) (GTRAP3-18) (Glutamate transporter EAAC1-interacting protein) (JM5) (Prenylated Rab acceptor protein 2) (Protein JWa) (Putative MAPK-activating protein PM27)	PRAF3	ARL6IP5 DERP11 JWA PRA2 PRAF3 HSPC127	Homo sapiens (Human)	188	NP_006398.1;	AB052638;AY102608;AB014765;AF070523;AF115965;AF125530;AF161476;AB097051;AK223566;AK312731;CH471055;BC005143;BC020797;
ARL8A	yes	yes	yes	yes	Q96BM9	ADP-ribosylation factor-like protein 8A	ADP-ribosylation factor-like protein 8A (ADP-ribosylation factor-like protein 10B) (Novel small G protein indispensable for equal chromosome segregation 2)	ARL8A	ARL8A ARL10B GIE2	Homo sapiens (Human)	186	NP_001243058.1;NP_620150.1;	AB118752;AK127138;CH471067;BC015408;
ARL8B	yes	yes	no	yes	Q9NVJ2	ADP-ribosylation factor-like protein 8B	ADP-ribosylation factor-like protein 8B (ADP-ribosylation factor-like protein 10C) (Novel small G protein indispensable for equal chromosome segregation 1)	ARL8B	ARL8B ARL10C GIE1	Homo sapiens (Human)	186	NP_060654.1 [Q9NVJ2-1];	AB118751;AK001564;AK295465;CR457264;CH471055;BC013131;BC063125;
ARMC10	yes	yes	yes	yes	Q8N2F6	Armadillo repeat-containing protein 10	Armadillo repeat-containing protein 10 (Splicing variant involved in hepatocarcinogenesis protein)	ARM10	ARMC10 SVH PSEC0198	Homo sapiens (Human)	343	NP_001154481.1 [Q8N2F6-2];NP_001154482.1 [Q8N2F6-3];NP_001154483.1 [Q8N2F6-5];NP_001154484.1 [Q8N2F6-4];NP_001154485.1 [Q8N2F6-6];NP_114111.2 [Q8N2F6-1];	AY150851;AY150852;AY150853;AY150854;AK075500;AK291818;AK301565;AC007683;AC073127;AC108167;BC003586;
ARMC3	yes	no	no	yes	Q5W041	Armadillo repeat-containing protein 3	Armadillo repeat-containing protein 3 (Beta-catenin-like protein) (Cancer/testis antigen 81) (CT81) (KU-CT-1)	ARMC3	ARMC3	Homo sapiens (Human)	872	NP_001269674.1 [Q5W041-4];NP_001269675.1 [Q5W041-3];NP_001269676.1;NP_775104.2 [Q5W041-2];	AY436643;AK057389;AK098711;AL139815;AC079269;AL139815;AC079269;AK302985;AL139815;AC079269;BC039312;
ARMC4	yes	no	no	yes	Q5T2S8	Armadillo repeat-containing protein 4	Armadillo repeat-containing protein 4	ARMC4	ARMC4	Homo sapiens (Human)	1044	NP_001276949.1 [Q5T2S8-1];NP_001276950.1 [Q5T2S8-2];NP_001299618.1;NP_060546.2 [Q5T2S8-1];	AK292521;AK302048;CH471072;BC140846;AL136859;
ARMC5	yes	no	no	yes	Q96C12	Armadillo repeat-containing protein 5	Armadillo repeat-containing protein 5	ARMC5	ARMC5	Homo sapiens (Human)	935	NP_001098717.1 [Q96C12-1];NP_001275696.1;NP_001288749.1;NP_079018.1 [Q96C12-4];	AY217348;AK023125;AK024430;BC014945;
ARMC9	yes	no	no	yes	Q7Z3E5	LisH domain-containing protein ARMC9	LisH domain-containing protein ARMC9 (Armadillo repeat-containing protein 9) (Melanoma/melanocyte-specific tumor antigen KU-MEL-1) (NS21)	ARMC9	ARMC9 KIAA1868	Homo sapiens (Human)	818	NP_001278585.1;NP_079415.3;XP_011510213.1;XP_016860512.1;	AY929062;AY219922;BX537956;AC009407;BC004514;BC065271;AK022646;AB058771;
ARMCX1	yes	no	no	yes	Q9P291	Armadillo repeat-containing X-linked protein 1	Armadillo repeat-containing X-linked protein 1 (ARM protein lost in epithelial cancers on chromosome X 1) (Protein ALEX1)	ARMX1	ARMCX1 ALEX1 AD032	Homo sapiens (Human)	453	NP_057692.1;	AB039670;AF248963;AK074785;AK222578;Z73913;BC002691;
ARMCX2	yes	no	no	yes	Q7L311	Armadillo repeat-containing X-linked protein 2	Armadillo repeat-containing X-linked protein 2 (ARM protein lost in epithelial cancers on chromosome X 2) (Protein ALEX2)	ARMX2	ARMCX2 ALEX2 KIAA0512	Homo sapiens (Human)	632	NP_001269160.1;NP_055597.1;NP_808818.1;XP_005278166.1;XP_005278167.1;XP_005278168.1;XP_005278170.1;XP_005278171.1;XP_005278172.1;XP_005278173.1;XP_005278174.1;XP_011529373.1;XP_011529374.1;XP_016885476.1;XP_016885477.1;XP_016885478.1;XP_016885479.1;XP_016885480.1;XP_016885481.1;XP_016885482.1;XP_016885483.1;XP_016885484.1;XP_016885485.1;XP_016885486.1;	AB011084;Z83131;Z83131;BC012541;BC015926;
ARMCX3	yes	yes	yes	yes	Q9UH62	Armadillo repeat-containing X-linked protein 3	Armadillo repeat-containing X-linked protein 3 (ARM protein lost in epithelial cancers on chromosome X 3) (Protein ALEX3)	ARMX3	ARMCX3 ALEX3 BM-017 UNQ2517/PRO6007	Homo sapiens (Human)	379	NP_057691.1;NP_808816.1;NP_808817.1;XP_005262198.1;	AB039669;AF211175;AF208859;AY359079;AK222655;CR933656;AL121883;BC005194;
ARMCX5	yes	no	no	yes	Q6P1M9	Armadillo repeat-containing X-linked protein 5	Armadillo repeat-containing X-linked protein 5	ARMX5	ARMCX5	Homo sapiens (Human)	558	NP_001161950.1;NP_001161951.1;NP_001161952.1;NP_001161954.1;NP_001161957.1;NP_073749.2;	AK023031;AK096692;CR749476;CH471190;CH471190;BC000792;BC058904;BC064983;
ARNTL	yes	no	no	yes	O00327	Aryl hydrocarbon receptor nuclear translocator-like protein 1	Aryl hydrocarbon receptor nuclear translocator-like protein 1 (Basic-helix-loop-helix-PAS protein MOP3) (Brain and muscle ARNT-like 1) (Class E basic helix-loop-helix protein 5) (bHLHe5) (Member of PAS protein 3) (PAS domain-containing protein 3) (bHLH-PAS protein JAP3)	BMAL1	ARNTL BHLHE5 BMAL1 MOP3 PASD3	Homo sapiens (Human)	626	NP_001025443.1 [O00327-8];NP_001025444.1 [O00327-9];NP_001169.3 [O00327-8];NP_001284648.1 [O00327-2];NP_001284651.1 [O00327-2];NP_001284653.1 [O00327-1];XP_011518414.1;XP_011518415.1;XP_016873231.1;XP_016873232.1;XP_016873235.1;XP_016873236.1;XP_016873237.1 [O00327-9];	D89722;AB000812;AB000813;AB000814;AB000815;AB000816;U51627;U60415;AF044288;AK095749;AK291510;EF015894;CH471064;CH471064;CH471064;CH471064;CH471064;BC016674;BC031214;BC041129;
ARNTL2	yes	no	no	yes	Q8WYA1	Aryl hydrocarbon receptor nuclear translocator-like protein 2	Aryl hydrocarbon receptor nuclear translocator-like protein 2 (Basic-helix-loop-helix-PAS protein MOP9) (Brain and muscle ARNT-like 2) (CYCLE-like factor) (CLIF) (Class E basic helix-loop-helix protein 6) (bHLHe6) (Member of PAS protein 9) (PAS domain-containing protein 9)	BMAL2	ARNTL2 BHLHE6 BMAL2 CLIF MOP9 PASD9	Homo sapiens (Human)	636	NP_001234931.1 [Q8WYA1-2];NP_001234932.1 [Q8WYA1-3];NP_001234933.1 [Q8WYA1-4];NP_001234934.1 [Q8WYA1-9];NP_064568.3 [Q8WYA1-1];	AB039921;AF256215;AF231338;AF231339;AF246960;AF246961;AF246962;AF246963;AK296706;BC000172;BC125061;BC125062;
ARPC1A	yes	yes	yes	yes	Q92747	Actin-related protein 2/3 complex subunit 1A	Actin-related protein 2/3 complex subunit 1A (SOP2-like protein)	ARC1A	ARPC1A SOP2L	Homo sapiens (Human)	370	NP_006400.2 [Q92747-1];	Y08999;AK297111;CH236956;CH471091;CH471091;BC039594;BC047889;BC054027;
ARPC1B	yes	yes	yes	yes	O15143	Actin-related protein 2/3 complex subunit 1B	Actin-related protein 2/3 complex subunit 1B (Arp2/3 complex 41 kDa subunit) (p41-ARC)	ARC1B	ARPC1B ARC41	Homo sapiens (Human)	372	NP_005711.1;XP_006715888.1;XP_006715889.1;	AF006084;BC002562;BC002988;BC007555;
ARPC2	yes	yes	yes	yes	O15144	Actin-related protein 2/3 complex subunit 2	Actin-related protein 2/3 complex subunit 2 (Arp2/3 complex 34 kDa subunit) (p34-ARC)	ARPC2	ARPC2 ARC34 PRO2446	Homo sapiens (Human)	300	NP_005722.1;NP_690601.1;	AF006085;U50523;BT006898;BC000590;AF116702;
ARPC3	yes	yes	yes	yes	O15145	Actin-related protein 2/3 complex subunit 3	Actin-related protein 2/3 complex subunit 3 (Arp2/3 complex 21 kDa subunit) (p21-ARC)	ARPC3	ARPC3 ARC21	Homo sapiens (Human)	178	NP_001265485.1;NP_001274151.1;	AF004561;AF006086;CR407667;BC067747;BC078162;
ARPC4	yes	yes	yes	yes	P59998	Actin-related protein 2/3 complex subunit 4	Actin-related protein 2/3 complex subunit 4 (Arp2/3 complex 20 kDa subunit) (p20-ARC)	ARPC4	ARPC4 ARC20	Homo sapiens (Human)	168	NP_001020130.1 [P59998-4];NP_001020131.1 [P59998-4];NP_001185709.1 [P59998-3];NP_005709.1 [P59998-1];	AF019888;AF006087;BC012596;
ARPC5	yes	yes	yes	yes	O15511	Actin-related protein 2/3 complex subunit 5	Actin-related protein 2/3 complex subunit 5 (Arp2/3 complex 16 kDa subunit) (p16-ARC)	ARPC5	ARPC5 ARC16	Homo sapiens (Human)	151	NP_001257368.1 [O15511-2];NP_005708.1 [O15511-1];	AF006088;AF017807;CH471067;BC057237;
ARPC5L	yes	yes	yes	yes	Q9BPX5	Actin-related protein 2/3 complex subunit 5-like protein	Actin-related protein 2/3 complex subunit 5-like protein (Arp2/3 complex 16 kDa subunit 2) (ARC16-2)	ARP5L	ARPC5L	Homo sapiens (Human)	153	NP_112240.1;	AF087842;BC000018;BC000798;BC002418;
ARPIN	yes	no	no	yes	Q7Z6K5	Arpin	Arpin (Arp2/3 inhibition protein)	ARPIN	ARPIN C15orf38	Homo sapiens (Human)	226	NP_001269309.1;NP_872422.1 [Q7Z6K5-1];	BC053602;
ARPP19	yes	no	no	yes	P56211	cAMP-regulated phosphoprotein 19	cAMP-regulated phosphoprotein 19 (ARPP-19)	ARP19	ARPP19	Homo sapiens (Human)	112	NP_001293120.1;NP_001293124.1 [P56211-1];NP_001293125.1;NP_001317238.1 [P56211-2];NP_006619.1 [P56211-1];XP_016877357.1;XP_016877359.1 [P56211-2];	AJ223091;AF084555;CR457132;AL833077;AK311751;CH471082;BC003418;BC100015;
ARRB1	yes	no	yes	no	P49407	Beta-arrestin-1	Beta-arrestin-1 (Arrestin beta-1) (Non-visual arrestin-2)	ARRB1	ARRB1 ARR1	Homo sapiens (Human)	418	NP_004032.2 [P49407-1];NP_064647.1 [P49407-2];	L04685;L04685;AF084040;AF084940;DQ314865;FJ348262;CH471076;BC003636;
ARRDC3	yes	no	no	yes	Q96B67	Arrestin domain-containing protein 3	Arrestin domain-containing protein 3 (TBP-2-like inducible membrane protein) (TLIMP)	ARRD3	ARRDC3 KIAA1376	Homo sapiens (Human)	414	NP_065852.1;	AB037797;AK291753;BC015928;BC053619;
ARSA	yes	no	yes	yes	P15289	Arylsulfatase A	Arylsulfatase A (ASA) (EC 3.1.6.8) (Cerebroside-sulfatase) [Cleaved into: Arylsulfatase A component B; Arylsulfatase A component C]	ARSA	ARSA	Homo sapiens (Human)	507	NP_000478.3;NP_001078894.2;NP_001078895.2;NP_001078896.2;NP_001078897.1 [P15289-2];XP_011528992.1;	X52151;X52150;AB448736;CR456383;AK315011;AY271820;U62317;BC014210;
ARSD	yes	no	no	yes	P51689	Arylsulfatase D	Arylsulfatase D (ASD) (EC 3.1.6.-)	ARSD	ARSD	Homo sapiens (Human)	593	NP_001660.2 [P51689-1];NP_033667.2;	X83572;AF160499;
ARVCF	yes	no	no	yes	O00192	Armadillo repeat protein deleted in velo-cardio-facial syndrome	Armadillo repeat protein deleted in velo-cardio-facial syndrome	ARVC	ARVCF	Homo sapiens (Human)	962	NP_001661.1 [O00192-1];XP_006724310.1 [O00192-2];XP_011528482.1 [O00192-1];	U51269;
AS3MT	yes	no	no	yes	Q9HBK9	Arsenite methyltransferase	Arsenite methyltransferase (EC 2.1.1.137) (Methylarsonite methyltransferase) (S-adenosyl-L-methionine:arsenic(III) methyltransferase)	AS3MT	AS3MT CYT19	Homo sapiens (Human)	375	NP_065733.2 [Q9HBK9-1];	AF226730;AY817668;CH471066;BC119637;BC119638;
ASAH1	yes	yes	yes	yes	Q13510	Acid ceramidase	Acid ceramidase (AC) (ACDase) (Acid CDase) (EC 3.5.1.23) (Acylsphingosine deacylase) (N-acylethanolamine hydrolase ASAH1) (EC 3.5.1.-) (N-acylsphingosine amidohydrolase) (Putative 32 kDa heart protein) (PHP32) [Cleaved into: Acid ceramidase subunit alpha; Acid ceramidase subunit beta]	ASAH1	ASAH1 ASAH HSD-33 HSD33	Homo sapiens (Human)	395	NP_001120977.1 [Q13510-3];NP_004306.3 [Q13510-2];NP_808592.2 [Q13510-1];	U70063;U47674;AY305384;AF220175;AF220172;AF220173;BC016481;BC016828;
ASAP1	yes	no	no	yes	Q9ULH1	Arf-GAP with SH3 domain, ANK repeat and PH domain-containing protein 1	Arf-GAP with SH3 domain, ANK repeat and PH domain-containing protein 1 (130 kDa phosphatidylinositol 4,5-bisphosphate-dependent ARF1 GTPase-activating protein) (ADP-ribosylation factor-directed GTPase-activating protein 1) (ARF GTPase-activating protein 1) (Development and differentiation-enhancing factor 1) (DEF-1) (Differentiation-enhancing factor 1) (PIP2-dependent ARF1 GAP)	ASAP1	ASAP1 DDEF1 KIAA1249	Homo sapiens (Human)	1129	NP_001234925.1;NP_060952.2 [Q9ULH1-1];XP_005250982.1;XP_006716626.1 [Q9ULH1-2];XP_011515354.1 [Q9ULH1-2];	CH471060;BC137135;BX537768;AB033075;
ASAP2	yes	no	no	yes	O43150	Arf-GAP with SH3 domain, ANK repeat and PH domain-containing protein 2	Arf-GAP with SH3 domain, ANK repeat and PH domain-containing protein 2 (Development and differentiation-enhancing factor 2) (Paxillin-associated protein with ARF GAP activity 3) (PAG3) (Pyk2 C-terminus-associated protein) (PAP)	ASAP2	ASAP2 DDEF2 KIAA0400	Homo sapiens (Human)	1006	NP_001128663.1 [O43150-2];NP_003878.1 [O43150-1];	AB007860;CH471053;CH471053;BC063308;
ASB18	yes	no	no	yes	Q6ZVZ8	Ankyrin repeat and SOCS box protein 18	Ankyrin repeat and SOCS box protein 18 (ASB-18)	ASB18	ASB18	Homo sapiens (Human)	466	NP_997721.2 [Q6ZVZ8-1];	AK123854;
ASCC2	yes	no	no	yes	Q9H1I8	Activating signal cointegrator 1 complex subunit 2	Activating signal cointegrator 1 complex subunit 2 (ASC-1 complex subunit p100) (Trip4 complex subunit p100)	ASCC2	ASCC2 ASC1P100	Homo sapiens (Human)	757	NP_001229835.1 [Q9H1I8-3];NP_115580.2 [Q9H1I8-1];XP_005261832.1;XP_016884487.1 [Q9H1I8-1];XP_016884488.1;XP_016884489.1;	AY013289;AK022886;AK025241;AK303257;BC025368;
ASCC3	yes	no	no	yes	Q8N3C0	Activating signal cointegrator 1 complex subunit 3	Activating signal cointegrator 1 complex subunit 3 (EC 3.6.4.12) (ASC-1 complex subunit p200) (ASC1p200) (Helicase, ATP binding 1) (Trip4 complex subunit p200)	ASCC3	ASCC3 HELIC1	Homo sapiens (Human)	2202	NP_001271200.1 [Q8N3C0-4];NP_006819.2 [Q8N3C0-1];NP_071374.1 [Q8N3C0-3];	AL834463;AK315197;CH471051;BC050681;BC125211;BC125212;BC026066;AY013288;AJ223948;
ASH1L	yes	no	no	yes	Q9NR48	Histone-lysine N-methyltransferase ASH1L	Histone-lysine N-methyltransferase ASH1L (EC 2.1.1.-) (EC 2.1.1.359) (ASH1-like protein) (huASH1) (Absent small and homeotic disks protein 1 homolog) (Lysine N-methyltransferase 2H)	ASH1L	ASH1L KIAA1420 KMT2H	Homo sapiens (Human)	2969	NP_060959.2 [Q9NR48-2];XP_006711513.1 [Q9NR48-2];XP_006711514.1 [Q9NR48-2];XP_016857273.1 [Q9NR48-2];XP_016857274.1 [Q9NR48-2];	AF257305;AB037841;AB209068;
ASH2L	yes	yes	no	no	Q9UBL3	Set1/Ash2 histone methyltransferase complex subunit ASH2	Set1/Ash2 histone methyltransferase complex subunit ASH2 (ASH2-like protein)	ASH2L	ASH2L ASH2L1	Homo sapiens (Human)	628	NP_001098684.1 [Q9UBL3-3];NP_001248761.1 [Q9UBL3-2];NP_004665.2 [Q9UBL3-1];	AF056718;AF056717;AB022785;AB020982;AK291938;CH471080;CH471080;CH471080;BC015936;
ASL	yes	no	yes	yes	P04424	Argininosuccinate lyase	Argininosuccinate lyase (ASAL) (EC 4.3.2.1) (Arginosuccinase)	ARLY	ASL	Homo sapiens (Human)	464	NP_000039.2 [P04424-1];NP_001020114.1 [P04424-1];NP_001020115.1 [P04424-2];	Y00753;M14218;J03058;M57638;AF376770;BC008195;BC033146;M21007;M21006;
ASMTL	yes	no	yes	yes	O95671	Probable bifunctional dTTP/UTP pyrophosphatase/methyltransferase protein	Probable bifunctional dTTP/UTP pyrophosphatase/methyltransferase protein [Includes: dTTP/UTP pyrophosphatase (dTTPase/UTPase) (EC 3.6.1.9) (Nucleoside triphosphate pyrophosphatase) (Nucleotide pyrophosphatase) (Nucleotide PPase); N-acetylserotonin O-methyltransferase-like protein (ASMTL) (EC 2.1.1.-)]	ASML	ASMTL	Homo sapiens (Human)	621	NP_001166944.1 [O95671-3];NP_001166945.1 [O95671-2];NP_004183.2 [O95671-1];XP_005274491.1 [O95671-1];XP_005274840.1 [O95671-1];	Y15521;Y15521;AK090498;AK301844;BC002508;BC010089;
ASNA1	yes	yes	yes	yes	O43681	ATPase ASNA1	ATPase ASNA1 (EC 3.6.-.-) (Arsenical pump-driving ATPase) (Arsenite-stimulated ATPase) (Transmembrane domain recognition complex 40 kDa ATPase subunit) (hARSA-I) (hASNA-I)	ASNA	ASNA1 ARSA TRC40	Homo sapiens (Human)	348	NP_004308.2;	AF047469;AK291855;AK223363;AY304483;CH471106;BC002651;U60276;
ASNS	yes	yes	yes	yes	P08243	Asparagine synthetase [glutamine-hydrolyzing]	Asparagine synthetase [glutamine-hydrolyzing] (EC 6.3.5.4) (Cell cycle control protein TS11) (Glutamine-dependent asparagine synthetase)	ASNS	ASNS TS11	Homo sapiens (Human)	561	NP_001171546.1 [P08243-2];NP_001171547.1 [P08243-3];NP_001171548.1 [P08243-3];NP_001664.3 [P08243-1];NP_597680.2 [P08243-1];NP_899199.2 [P08243-1];	M27396;L35946;L35936;L35937;L35938;L35939;L35940;L35941;L35942;L35943;L35944;L35945;BT007113;AK302189;AK316224;AC079781;CH236949;CH471091;CH471091;CH471091;CH471091;CH471091;BC008723;BC014621;M15798;M27054;
ASPH	yes	yes	yes	yes	Q12797	Aspartyl/asparaginyl beta-hydroxylase	Aspartyl/asparaginyl beta-hydroxylase (EC 1.14.11.16) (Aspartate beta-hydroxylase) (ASP beta-hydroxylase) (Peptide-aspartate beta-dioxygenase)	ASPH	ASPH BAH	Homo sapiens (Human)	758	NP_001158222.1 [Q12797-10];NP_001158223.1 [Q12797-5];NP_001158225.1 [Q12797-9];NP_001158227.1 [Q12797-6];NP_001158228.1 [Q12797-7];NP_004309.2 [Q12797-1];NP_064549.1 [Q12797-3];NP_115855.1 [Q12797-2];NP_115856.1 [Q12797-4];NP_115857.1 [Q12797-8];	U03109;S83325;AF224468;AF224469;AF289489;AF306765;AF184241;AK295528;AK304314;CH471068;CH471068;CH471068;CH471068;CH471068;BC025236;BC066929;BC142967;BC144362;
ASPHD1	yes	no	no	yes	Q5U4P2	Aspartate beta-hydroxylase domain-containing protein 1	Aspartate beta-hydroxylase domain-containing protein 1 (EC 1.14.11.-)	ASPH1	ASPHD1	Homo sapiens (Human)	390	NP_859069.2;	BC009033;BC029136;BC040933;BC085011;BC126319;BC126321;BC144152;
ASPM	yes	no	no	yes	Q8IZT6	Abnormal spindle-like microcephaly-associated protein	Abnormal spindle-like microcephaly-associated protein (Abnormal spindle protein homolog) (Asp homolog)	ASPM	ASPM MCPH5	Homo sapiens (Human)	3477	NP_001193775.1 [Q8IZT6-2];NP_060606.3 [Q8IZT6-1];	AF509326;AY099890;AY099891;AY099892;AY099893;AY101201;AY367065;AY971956;CH471067;BC015396;BC034607;AK001411;
ASPN	yes	no	yes	yes	Q9BXN1	Asporin	Asporin (Periodontal ligament-associated protein 1) (PLAP-1)	ASPN	ASPN PLAP1 SLRR1C UNQ215/PRO241	Homo sapiens (Human)	380	NP_001180264.1;NP_060150.4;	AF316824;AY029191;AK000136;AK027359;AY358329;CH471089;
ASPRV1	yes	no	no	yes	Q53RT3	Retroviral-like aspartic protease 1	Retroviral-like aspartic protease 1 (EC 3.4.23.-) (Skin-specific retroviral-like aspartic protease) (SASPase) (Skin aspartic protease) (TPA-inducible aspartic proteinase-like protein) (TAPS)	APRV1	ASPRV1 SASP	Homo sapiens (Human)	343	NP_690005.2;	AK055994;AK057813;AC079811;BC031997;BC094002;BC094000;
ASPSCR1	yes	no	no	yes	Q9BZE9	Tether containing UBX domain for GLUT4	Tether containing UBX domain for GLUT4 (Alveolar soft part sarcoma chromosomal region candidate gene 1 protein) (Alveolar soft part sarcoma locus) (Renal papillary cell carcinoma protein 17) (UBX domain-containing protein 9)	ASPC1	ASPSCR1 ASPL RCC17 TUG UBXD9 UBXN9	Homo sapiens (Human)	553	NP_001238817.1 [Q9BZE9-2];NP_001317457.1 [Q9BZE9-3];NP_076988.1 [Q9BZE9-1];	AF324219;AK057403;AK057851;AK290624;BC006152;BC018722;
ASRGL1	yes	no	no	yes	Q7L266	Isoaspartyl peptidase/L-asparaginase	Isoaspartyl peptidase/L-asparaginase (EC 3.4.19.5) (EC 3.5.1.1) (Asparaginase-like protein 1) (Beta-aspartyl-peptidase) (Isoaspartyl dipeptidase) (L-asparagine amidohydrolase) [Cleaved into: Isoaspartyl peptidase/L-asparaginase alpha chain; Isoaspartyl peptidase/L-asparaginase beta chain]	ASGL1	ASRGL1 ALP CRASH	Homo sapiens (Human)	308	NP_001077395.1 [Q7L266-1];NP_079356.3 [Q7L266-1];XP_005274362.1 [Q7L266-2];XP_005274363.1 [Q7L266-2];	AF411076;AK025969;AK091894;AK313069;CH471076;BC021295;BC064963;BC093070;
ASS1	yes	yes	yes	yes	P00966	Argininosuccinate synthase	Argininosuccinate synthase (EC 6.3.4.5) (Citrulline--aspartate ligase)	ASSY	ASS1 ASS	Homo sapiens (Human)	412	NP_000041.2;NP_446464.1;XP_005272257.1;	X01630;L00084;L00079;L00080;L00081;L00082;L00083;AY034076;BC009243;BC021676;M34903;
ASTN1	yes	no	no	yes	O14525	Astrotactin-1	Astrotactin-1	ASTN1	ASTN1 ASTN KIAA0289	Homo sapiens (Human)	1302	NP_996991.1 [O14525-3];XP_016856829.1;	AB006627;AK295126;CH471067;BC142697;
ASTN2	yes	no	no	yes	O75129	Astrotactin-2	Astrotactin-2	ASTN2	ASTN2 KIAA0634	Homo sapiens (Human)	1339	NP_054729.3 [O75129-2];NP_937829.3 [O75129-4];NP_937831.1 [O75129-6];	AB014534;BC018759;BC029272;BC093835;BC101667;BC146756;AF116574;
ASXL1	yes	no	no	yes	Q8IXJ9	Polycomb group protein ASXL1	Polycomb group protein ASXL1 (Additional sex combs-like protein 1)	ASXL1	ASXL1 KIAA0978	Homo sapiens (Human)	1541	NP_056153.2 [Q8IXJ9-1];	AJ438952;BC033284;BC137278;BC137280;AB023195;AL117518;AL117647;
ASXL2	yes	no	no	yes	Q76L83	Putative Polycomb group protein ASXL2	Putative Polycomb group protein ASXL2 (Additional sex combs-like protein 2)	ASXL2	ASXL2 ASXH2 KIAA1685	Homo sapiens (Human)	1435	NP_060733.4 [Q76L83-1];	AB084279;AB084281;AB051472;CR933613;AC010150;BC042999;AK001760;
ASXL3	yes	no	no	yes	Q9C0F0	Putative Polycomb group protein ASXL3	Putative Polycomb group protein ASXL3 (Additional sex combs-like protein 3)	ASXL3	ASXL3 KIAA1713	Homo sapiens (Human)	2248	NP_085135.1 [Q9C0F0-1];	AK056450;AK131454;AB051500;AL133050;
ATAD1	yes	no	no	yes	Q8NBU5	ATPase family AAA domain-containing protein 1	ATPase family AAA domain-containing protein 1 (EC 3.6.1.3) (Thorase)	ATAD1	ATAD1 FNP001	Homo sapiens (Human)	361	NP_001308896.1 [Q8NBU5-1];NP_116199.2 [Q8NBU5-1];XP_005270309.1 [Q8NBU5-1];XP_016872336.1 [Q8NBU5-1];	AF361493;AK027506;AK075223;CH471066;CH471066;CH471066;BC010868;BC063530;BC073998;AL834370;
ATAD2	yes	no	no	yes	Q6PL18	ATPase family AAA domain-containing protein 2	ATPase family AAA domain-containing protein 2 (EC 3.6.1.3) (AAA nuclear coregulator cancer-associated protein) (ANCCA)	ATAD2	ATAD2 L16 PRO2000	Homo sapiens (Human)	1390	NP_054828.2 [Q6PL18-1];	AY598335;CR749832;AL833653;BC010686;BC019909;BC113656;AK097133;AF118088;
ATAD2B	yes	no	no	yes	Q9ULI0	ATPase family AAA domain-containing protein 2B	ATPase family AAA domain-containing protein 2B	ATD2B	ATAD2B KIAA1240	Homo sapiens (Human)	1458	NP_001229267.2;NP_060022.2;	AK094821;AK131301;AB033066;
ATAD3A	yes	no	yes	yes	Q9NVI7	ATPase family AAA domain-containing protein 3A	ATPase family AAA domain-containing protein 3A	ATD3A	ATAD3A	Homo sapiens (Human)	634	NP_001164006.1 [Q9NVI7-2];NP_001164007.1 [Q9NVI7-3];NP_060658.3 [Q9NVI7-1];	GU189416;AK001571;AK056099;AK091144;CH471183;CH471183;BC007803;BC011814;BC014101;BC033109;BC063607;
ATAD3B	yes	yes	no	no	Q5T9A4	ATPase family AAA domain-containing protein 3B	ATPase family AAA domain-containing protein 3B (AAA-TOB3)	ATD3B	ATAD3B KIAA1273 TOB3	Homo sapiens (Human)	648	NP_001304167.1 [Q5T9A4-3];NP_114127.3 [Q5T9A4-1];	AB033099;AK290586;CH471183;BC002542;BC018701;
ATAD5	yes	no	no	yes	Q96QE3	ATPase family AAA domain-containing protein 5	ATPase family AAA domain-containing protein 5 (Chromosome fragility-associated gene 1 protein)	ATAD5	ATAD5 C17orf41 FRAG1	Homo sapiens (Human)	1844	NP_079133.3 [Q96QE3-1];	AJ314648;AY557611;AL832103;BC015051;AK022797;
ATF2	yes	no	no	yes	P15336	Cyclic AMP-dependent transcription factor ATF-2	Cyclic AMP-dependent transcription factor ATF-2 (cAMP-dependent transcription factor ATF-2) (EC 2.3.1.48) (Activating transcription factor 2) (Cyclic AMP-responsive element-binding protein 2) (CREB-2) (cAMP-responsive element-binding protein 2) (HB16) (Histone acetyltransferase ATF2) (cAMP response element-binding protein CRE-BP1)	ATF2	ATF2 CREB2 CREBP1	Homo sapiens (Human)	505	NP_001243019.1 [P15336-1];NP_001243020.1 [P15336-5];NP_001243021.1 [P15336-4];NP_001243022.1;NP_001243023.1 [P15336-3];NP_001871.2 [P15336-1];	X15875;U16028;AY029364;DQ003037;DQ003038;DQ003041;DQ003044;DQ003047;DQ003049;AC131958;AC074291;CH471058;CH471058;CH471058;BC026175;BC107698;BC130335;BC130337;M31630;
ATF7IP2	yes	no	no	yes	Q5U623	Activating transcription factor 7-interacting protein 2	Activating transcription factor 7-interacting protein 2 (ATF7-interacting protein 2) (MBD1-containing chromatin-associated factor 2)	MCAF2	ATF7IP2 MCAF2	Homo sapiens (Human)	682	NP_001243089.1 [Q5U623-2];NP_079273.2 [Q5U623-1];XP_006721016.1 [Q5U623-1];XP_016879194.1 [Q5U623-1];XP_016879195.1 [Q5U623-2];	AY560615;AK022730;AK093414;BC033891;BC069713;BC069730;BC069695;BC137079;AL832987;AK223492;
ATG16L1	yes	no	no	yes	Q676U5	Autophagy-related protein 16-1	Autophagy-related protein 16-1 (APG16-like 1)	A16L1	ATG16L1 APG16L UNQ9393/PRO34307	Homo sapiens (Human)	607	NP_001177195.1;NP_001177196.1;NP_060444.3 [Q676U5-2];NP_110430.5 [Q676U5-1];NP_942593.2 [Q676U5-5];	AY398617;EF079889;EF079890;AY358182;AK026330;AK027854;AK123876;CH471063;BC071846;AL834526;
ATG2A	yes	no	no	yes	Q2TAZ0	Autophagy-related protein 2 homolog A	Autophagy-related protein 2 homolog A	ATG2A	ATG2A KIAA0404	Homo sapiens (Human)	1938	NP_055919.2 [Q2TAZ0-1];XP_011543165.1 [Q2TAZ0-3];	AB007864;AK126181;BC008593;BC027481;BC053596;BC110650;BC113091;
ATG2B	yes	no	no	yes	Q96BY7	Autophagy-related protein 2 homolog B	Autophagy-related protein 2 homolog B	ATG2B	ATG2B C14orf103	Homo sapiens (Human)	2078	NP_060506.5;	AK001104;AK055200;AK128275;BC015016;
ATG3	yes	yes	no	yes	Q9NT62	Ubiquitin-like-conjugating enzyme ATG3	Ubiquitin-like-conjugating enzyme ATG3 (EC 2.3.2.-) (Autophagy-related protein 3) (APG3-like) (hApg3) (Protein PC3-96)	ATG3	ATG3 APG3 APG3L	Homo sapiens (Human)	314	NP_001265641.1 [Q9NT62-2];NP_071933.2 [Q9NT62-1];	AB079384;AF202092;AL137515;BC002830;BC024221;AK025778;
ATG4B	yes	yes	no	no	Q9Y4P1	Cysteine protease ATG4B	Cysteine protease ATG4B (EC 3.4.22.-) (AUT-like 1 cysteine endopeptidase) (Autophagin-1) (Autophagy-related cysteine endopeptidase 1) (Autophagy-related protein 4 homolog B) (hAPG4B)	ATG4B	ATG4B APG4B AUTL1 KIAA0943	Homo sapiens (Human)	393	NP_037457.3 [Q9Y4P1-1];NP_847896.1 [Q9Y4P1-6];	AJ504652;AB066215;AB023160;AK027332;AK027462;AK027763;AK125277;AL080168;AC133528;BC000719;
ATG7	yes	no	no	yes	O95352	Ubiquitin-like modifier-activating enzyme ATG7	Ubiquitin-like modifier-activating enzyme ATG7 (ATG12-activating enzyme E1 ATG7) (Autophagy-related protein 7) (APG7-like) (hAGP7) (Ubiquitin-activating enzyme E1-like protein)	ATG7	ATG7 APG7L	Homo sapiens (Human)	703	NP_001129503.2 [O95352-2];NP_001138384.1 [O95352-3];NP_006386.1 [O95352-1];XP_011531584.1;XP_011531588.1 [O95352-2];XP_016861033.1;XP_016861034.1;XP_016861035.1;	AF094516;AK303694;BC000091;AL122075;
ATIC	yes	yes	yes	yes	P31939	Bifunctional purine biosynthesis protein PURH	Bifunctional purine biosynthesis protein PURH [Cleaved into: Bifunctional purine biosynthesis protein PURH, N-terminally processed] [Includes: Phosphoribosylaminoimidazolecarboxamide formyltransferase (EC 2.1.2.3) (5-aminoimidazole-4-carboxamide ribonucleotide formyltransferase) (AICAR transformylase); IMP cyclohydrolase (EC 3.5.4.10) (ATIC) (IMP synthase) (Inosinicase)]	PUR9	ATIC PURH OK/SW-cl.86	Homo sapiens (Human)	592	NP_004035.2 [P31939-1];	U37436;D82348;D89976;AB062403;AK290067;AC073284;CH471063;BC008879;
ATL1	yes	no	yes	yes	Q8WXF7	Atlastin-1	Atlastin-1 (EC 3.6.5.-) (Brain-specific GTP-binding protein) (GTP-binding protein 3) (GBP-3) (hGBP3) (Guanine nucleotide-binding protein 3) (Spastic paraplegia 3 protein A)	ATLA1	ATL1 GBP3 SPG3A	Homo sapiens (Human)	558	NP_001121185.1 [Q8WXF7-2];NP_056999.2 [Q8WXF7-1];NP_853629.2 [Q8WXF7-2];	AY032844;AF444143;AK290185;AL833591;CH471078;CH471078;BC010708;AF131801;
ATL2	yes	yes	no	yes	Q8NHH9	Atlastin-2	Atlastin-2 (EC 3.6.5.-) (ADP-ribosylation factor-like protein 6-interacting protein 2) (ARL-6-interacting protein 2) (Aip-2)	ATLA2	ATL2 ARL6IP2	Homo sapiens (Human)	583	NP_001129145.1 [Q8NHH9-1];NP_001295005.1 [Q8NHH9-5];NP_001317387.1 [Q8NHH9-3];NP_001317388.1 [Q8NHH9-4];NP_001317389.1;NP_071769.2 [Q8NHH9-2];	AF449187;AF449176;AF449177;AF449178;AF449179;AF449180;AF449181;AF449182;AF449183;AF449184;AF449185;AF449186;AF449187;AF449176;AF449177;AF449178;AF449179;AF449180;AF449181;AF449182;AF449183;AF449184;AF449185;AF449186;AK026946;AK294049;AK302621;AC016995;BC053508;
ATL3	yes	yes	yes	yes	Q6DD88	Atlastin-3	Atlastin-3 (EC 3.6.5.-)	ATLA3	ATL3	Homo sapiens (Human)	541	NP_001276977.1;NP_056274.3;	AK097588;AK023383;AL117600;BC077727;
ATM	yes	no	no	yes	Q13315	Serine-protein kinase ATM	Serine-protein kinase ATM (EC 2.7.11.1) (Ataxia telangiectasia mutated) (A-T mutated)	ATM	ATM	Homo sapiens (Human)	3056	NP_000042.3;XP_005271618.2;XP_005271619.2;XP_006718906.1;XP_006718908.1;XP_011541142.1;XP_016873278.1;XP_016873279.1;	U33841;U55757;U55704;U55705;U55707;U55708;U55709;U55710;U55711;U55712;U55713;U55714;U55715;U55716;U55717;U55718;U55719;U55720;U55721;U55722;U55723;U55724;U55725;U55726;U55727;U55728;U55729;U55730;U55731;U55732;U55733;U55734;U55735;U55736;U55737;U55738;U55739;U55740;U55741;U55742;U55743;U55744;U55745;U55746;U55747;U55748;U55749;U55750;U55751;U55752;U55753;U55754;U55755;U55756;U55757;U55726;U55727;…
ATN1	yes	no	no	yes	P54259	Atrophin-1	Atrophin-1 (Dentatorubral-pallidoluysian atrophy protein)	ATN1	ATN1 D12S755E DRPLA	Homo sapiens (Human)	1190	NP_001007027.1;NP_001931.2;	D31840;D38529;U23851;U47924;D63808;
ATOH1	yes	no	no	yes	Q92858	Protein atonal homolog 1	Protein atonal homolog 1 (Class A basic helix-loop-helix protein 14) (bHLHa14) (Helix-loop-helix protein hATH-1) (hATH1)	ATOH1	ATOH1 ATH1 BHLHA14	Homo sapiens (Human)	354	NP_005163.1;	U61148;BC069145;BC069594;BC069604;BC113623;BC113625;
ATOX1	yes	no	no	yes	O00244	Copper transport protein ATOX1	Copper transport protein ATOX1 (Metal transport protein ATX1)	ATOX1	ATOX1 HAH1	Homo sapiens (Human)	68	NP_004036.1;	U70660;AY165037;BT009786;AK293063;AY986502;CH471062;CH471062;BC112248;BC112250;
ATP10A	yes	no	no	yes	O60312	Probable phospholipid-transporting ATPase VA	Probable phospholipid-transporting ATPase VA (EC 7.6.2.1) (ATPase class V type 10A) (Aminophospholipid translocase VA) (P4-ATPase flippase complex alpha subunit ATP10A)	AT10A	ATP10A ATP10C ATPVA ATPVC KIAA0566	Homo sapiens (Human)	1499	NP_077816.1 [O60312-1];XP_005268318.1 [O60312-1];XP_011520128.1 [O60312-1];	AB051358;AY029504;AY029487;AY029488;AY029489;AY029490;AY029491;AY029492;AY029493;AY029494;AY029495;AY029496;AY029497;AY029498;AY029499;AY029500;AY029501;AY029502;AY029503;BC052251;BC038712;AB011138;
ATP10D	yes	no	no	yes	Q9P241	Probable phospholipid-transporting ATPase VD	Probable phospholipid-transporting ATPase VD (EC 7.6.2.1) (ATPase class V type 10D) (P4-ATPase flippase complex alpha subunit ATP10D)	AT10D	ATP10D ATPVD KIAA1487	Homo sapiens (Human)	1426	NP_065186.3 [Q9P241-1];	AJ441078;CH471069;BC131535;AK027598;AK074930;AB040920;
ATP11A	yes	no	no	yes	P98196	Probable phospholipid-transporting ATPase IH	Probable phospholipid-transporting ATPase IH (EC 7.6.2.1) (ATPase IS) (ATPase class VI type 11A) (P4-ATPase flippase complex alpha subunit ATP11A)	AT11A	ATP11A ATPIH ATPIS KIAA1021	Homo sapiens (Human)	1134	NP_056020.2;NP_115565.3;XP_005268362.1;XP_005268363.1;XP_016875981.1;	AB028944;
ATP11C	yes	no	no	yes	Q8NB49	Phospholipid-transporting ATPase IG	Phospholipid-transporting ATPase IG (EC 7.6.2.1) (ATPase IQ) (ATPase class VI type 11C) (P4-ATPase flippase complex alpha subunit ATP11C)	AT11C	ATP11C ATPIG ATPIQ	Homo sapiens (Human)	1132	NP_001010986.1 [Q8NB49-3];NP_775965.2 [Q8NB49-1];	AJ580093;AJ580094;AK091552;AK125474;AK125986;AK131262;
ATP12A	yes	no	no	yes	P54707	Potassium-transporting ATPase alpha chain 2	Potassium-transporting ATPase alpha chain 2 (EC 7.2.2.19) (Non-gastric H(+)/K(+) ATPase subunit alpha) (Proton pump)	AT12A	ATP12A ATP1AL1	Homo sapiens (Human)	1039	NP_001172014.1 [P54707-2];NP_001667.4 [P54707-1];	U02076;L42563;L42558;L42559;L42565;L42566;L42567;L42560;L42561;L42568;L42562;L42569;AK292968;CH471075;CH471075;BC031609;X69823;X69824;M16797;M27574;
ATP13A1	yes	yes	yes	yes	Q9HD20	Manganese-transporting ATPase 13A1	Manganese-transporting ATPase 13A1 (EC 7.2.2.-)	AT131	ATP13A1 ATP13A KIAA1825 CGI-152	Homo sapiens (Human)	1204	NP_065143.2 [Q9HD20-1];	AF288687;AK026044;AK056420;AK095287;AK172778;AB058728;CH471106;CH471106;BC009302;BC069211;
ATP13A4	yes	no	no	yes	Q4VNC1	Probable cation-transporting ATPase 13A4	Probable cation-transporting ATPase 13A4 (EC 7.2.2.-) (P5-ATPase isoform 4)	AT134	ATP13A4 UNQ3052/PRO9871	Homo sapiens (Human)	1196	NP_115655.2 [Q4VNC1-1];	AY823162;AY358110;AK095277;BC101496;AL512736;
ATP13A5	yes	no	no	yes	Q4VNC0	Probable cation-transporting ATPase 13A5	Probable cation-transporting ATPase 13A5 (EC 7.2.2.-) (P5-ATPase isoform 5)	AT135	ATP13A5 UNQ488/PRO1004	Homo sapiens (Human)	1218	NP_940907.2;	AY823163;AK122613;AY358667;
ATP1A1	yes	no	yes	yes	P05023	Sodium/potassium-transporting ATPase subunit alpha-1	Sodium/potassium-transporting ATPase subunit alpha-1 (Na(+)/K(+) ATPase alpha-1 subunit) (EC 7.2.2.13) (Sodium pump subunit alpha-1)	AT1A1	ATP1A1	Homo sapiens (Human)	1023	NP_000692.2 [P05023-1];NP_001153705.1 [P05023-4];NP_001153706.1 [P05023-3];XP_016856849.1 [P05023-3];XP_016856850.1 [P05023-3];	D00099;X04297;U16798;AK295095;AK296362;AK314777;CH471122;BC003077;BC001330;BC050359;M30310;M30309;L76938;M16793;M16794;J03007;M27572;M27579;X03757;
ATP1B1	yes	yes	yes	yes	P05026	Sodium/potassium-transporting ATPase subunit beta-1	Sodium/potassium-transporting ATPase subunit beta-1 (Sodium/potassium-dependent ATPase subunit beta-1)	AT1B1	ATP1B1 ATP1B	Homo sapiens (Human)	303	NP_001668.1 [P05026-1];	X03747;M25160;M25161;U16799;BT009787;BC000006;X17161;
ATP1B3	yes	yes	yes	yes	P54709	Sodium/potassium-transporting ATPase subunit beta-3	Sodium/potassium-transporting ATPase subunit beta-3 (Sodium/potassium-dependent ATPase subunit beta-3) (ATPB-3) (CD antigen CD298)	AT1B3	ATP1B3	Homo sapiens (Human)	279	NP_001670.1 [P54709-1];	U51478;AF005896;AF005890;AF005891;AF005892;AF005893;AF005894;AF005895;AK293697;BC011835;
ATP2A1	yes	no	no	yes	O14983	Sarcoplasmic/endoplasmic reticulum calcium ATPase 1	Sarcoplasmic/endoplasmic reticulum calcium ATPase 1 (SERCA1) (SR Ca(2+)-ATPase 1) (EC 7.2.2.10) (Calcium pump 1) (Calcium-transporting ATPase sarcoplasmic reticulum type, fast twitch skeletal muscle isoform) (Endoplasmic reticulum class 1/2 Ca(2+) ATPase)	AT2A1	ATP2A1	Homo sapiens (Human)	1001	NP_001273004.1 [O14983-3];NP_004311.1 [O14983-2];NP_775293.1 [O14983-1];	U96781;U96773;U96774;U96775;U96776;U96777;U96778;U96779;U96780;U96781;U96773;U96774;U96775;U96776;U96777;U96778;U96779;U96780;AK128456;AK291314;
ATP2A2	yes	yes	yes	yes	P16615	Sarcoplasmic/endoplasmic reticulum calcium ATPase 2	Sarcoplasmic/endoplasmic reticulum calcium ATPase 2 (SERCA2) (SR Ca(2+)-ATPase 2) (EC 7.2.2.10) (Calcium pump 2) (Calcium-transporting ATPase sarcoplasmic reticulum type, slow twitch skeletal muscle isoform) (Endoplasmic reticulum class 1/2 Ca(2+) ATPase)	AT2A2	ATP2A2 ATP2B	Homo sapiens (Human)	1042	NP_001672.1 [P16615-2];NP_733765.1 [P16615-1];XP_005253945.1 [P16615-3];XP_011536704.1 [P16615-3];	M23114;M23116;M23115;M23278;M23116;BC035588;AK293877;AY186578;
ATP2A3	yes	yes	yes	yes	Q93084	Sarcoplasmic/endoplasmic reticulum calcium ATPase 3	Sarcoplasmic/endoplasmic reticulum calcium ATPase 3 (SERCA3) (SR Ca(2+)-ATPase 3) (EC 7.2.2.10) (Calcium pump 3)	AT2A3	ATP2A3	Homo sapiens (Human)	1043	NP_005164.2 [Q93084-2];NP_777613.1 [Q93084-5];NP_777614.1 [Q93084-6];NP_777615.1 [Q93084-1];NP_777616.1 [Q93084-3];NP_777617.1 [Q93084-4];NP_777618.1 [Q93084-3];	Z69881;Z69880;Y15724;Y15725;Y15726;Y15727;Y15728;Y15729;Y15730;Y15738;Y15737;AF068220;AF068221;CH471108;CH471108;CH471108;BC035729;S68239;AF458228;AF458229;AY460339;
ATP2B1	yes	no	no	yes	P20020	Plasma membrane calcium-transporting ATPase 1	Plasma membrane calcium-transporting ATPase 1 (EC 7.2.2.10) (Plasma membrane calcium ATPase isoform 1) (PMCA1) (Plasma membrane calcium pump isoform 1)	AT2B1	ATP2B1 PMCA1	Homo sapiens (Human)	1220	NP_001001323.1 [P20020-2];NP_001673.2 [P20020-3];XP_011536709.1;XP_016874847.1;	J04027;M95541;M95542;L14561;L14561;M25824;M25824;M25824;S49852;U15686;U15687;
ATP2B2	yes	no	no	yes	Q01814	Plasma membrane calcium-transporting ATPase 2	Plasma membrane calcium-transporting ATPase 2 (PMCA2) (EC 7.2.2.10) (Plasma membrane calcium ATPase isoform 2) (Plasma membrane calcium pump isoform 2)	AT2B2	ATP2B2 PMCA2	Homo sapiens (Human)	1243	NP_001001331.1 [Q01814-1];NP_001317540.1 [Q01814-4];XP_005265236.1 [Q01814-1];XP_006713238.1 [Q01814-1];XP_011532054.1 [Q01814-1];XP_016861970.1 [Q01814-1];XP_016861971.1 [Q01814-1];XP_016861972.1 [Q01814-8];XP_016861973.1 [Q01814-8];XP_016861975.1 [Q01814-2];XP_016861978.1 [Q01814-7];	M97260;L20977;L00620;X63575;U15688;
ATP2B3	yes	no	no	yes	Q16720	Plasma membrane calcium-transporting ATPase 3	Plasma membrane calcium-transporting ATPase 3 (PMCA3) (EC 7.2.2.10) (Plasma membrane calcium ATPase isoform 3) (Plasma membrane calcium pump isoform 3)	AT2B3	ATP2B3	Homo sapiens (Human)	1220	NP_001001344.1 [Q16720-1];NP_068768.2 [Q16720-2];XP_005274747.1 [Q16720-1];XP_005274748.1 [Q16720-4];XP_005274749.1 [Q16720-2];	U57971;U60414;AH006061;CH471172;U15689;U15690;
ATP2B4	yes	yes	yes	yes	P23634	Plasma membrane calcium-transporting ATPase 4	Plasma membrane calcium-transporting ATPase 4 (PMCA4) (EC 7.2.2.10) (Matrix-remodeling-associated protein 1) (Plasma membrane calcium ATPase isoform 4) (Plasma membrane calcium pump isoform 4)	AT2B4	ATP2B4 ATP2B2 MXRA1	Homo sapiens (Human)	1241	NP_001001396.1 [P23634-2];NP_001675.3 [P23634-6];	M25874;M83363;BX537444;U42026;U42061;U42062;U42378;CH471067;CH471067;BC140774;
ATP2C1	yes	yes	no	yes	P98194	Calcium-transporting ATPase type 2C member 1	Calcium-transporting ATPase type 2C member 1 (ATPase 2C1) (EC 7.2.2.10) (ATP-dependent Ca(2+) pump PMR1)	AT2C1	ATP2C1 KIAA1347 PMR1L HUSSY-28	Homo sapiens (Human)	919	NP_001001485.1 [P98194-2];NP_001001486.1 [P98194-9];NP_001001487.1 [P98194-5];NP_001186108.1 [P98194-1];NP_001186109.1 [P98194-7];NP_001186110.1;NP_001186111.1 [P98194-8];NP_001186112.1 [P98194-3];NP_001186113.1 [P98194-4];NP_001186114.1 [P98194-2];NP_055197.2 [P98194-1];XP_005247412.1 [P98194-9];XP_005247413.1 [P98194-9];XP_016861653.1 [P98194-5];	AF181120;AF181121;AF189723;AF225981;AY268374;AY268375;AB037768;AK001684;AK074692;AK296470;AK299945;AK314342;CH471052;CH471052;BC028139;AJ010953;
ATP2C2	yes	no	no	yes	O75185	Calcium-transporting ATPase type 2C member 2	Calcium-transporting ATPase type 2C member 2 (ATPase 2C2) (EC 7.2.2.10) (Secretory pathway Ca(2+)-ATPase 2)	AT2C2	ATP2C2 KIAA0703 SPCA2	Homo sapiens (Human)	946	NP_001273456.2 [O75185-3];NP_001278383.1;NP_055676.3 [O75185-1];	AY791884;AB014603;AK300526;BX648333;CR749829;
ATP4A	yes	no	no	yes	P20648	Potassium-transporting ATPase alpha chain 1	Potassium-transporting ATPase alpha chain 1 (EC 7.2.2.19) (Gastric H(+)/K(+) ATPase subunit alpha) (Proton pump)	ATP4A	ATP4A	Homo sapiens (Human)	1035	NP_000695.2;	J05451;M63962;AD000090;AC002389;M27575;
ATP5A1	yes	yes	no	yes	P25705	ATP synthase subunit alpha, mitochondrial	ATP synthase subunit alpha, mitochondrial (ATP synthase F1 subunit alpha)	ATPA	ATP5F1A ATP5A ATP5A1 ATP5AL2 ATPM	Homo sapiens (Human)	553	NP_001001935.1 [P25705-2];NP_001001937.1 [P25705-1];NP_001244263.1 [P25705-3];NP_001244264.1 [P25705-2];NP_004037.1 [P25705-1];	X59066;X65460;D14710;D28126;BT007209;AK092735;AK289457;AK302272;BC003119;BC007299;BC008028;BC011384;BC016046;BC019310;BC039135;BC064562;BC067385;
ATP5B	yes	yes	no	yes	P06576	ATP synthase subunit beta, mitochondrial	ATP synthase subunit beta, mitochondrial (EC 7.1.2.2) (ATP synthase F1 subunit beta)	ATPB	ATP5F1B ATP5B ATPMB ATPSB	Homo sapiens (Human)	529	NP_001677.2;	M27132;M19483;M19482;X03559;D00022;AK291085;CH471054;BC016512;X05606;
ATP5C1	yes	yes	no	yes	P36542	ATP synthase subunit gamma, mitochondrial	ATP synthase subunit gamma, mitochondrial (ATP synthase F1 subunit gamma) (F-ATPase gamma subunit)	ATPG	ATP5F1C ATP5C ATP5C1 ATP5CL1	Homo sapiens (Human)	298	NP_001001973.1 [P36542-1];NP_005165.1 [P36542-2];	D16561;D16561;D16562;D16563;AK292896;CR457403;CH471072;CH471072;BC000470;BC000931;BC013394;BC016812;BC020824;
ATP5D	yes	yes	no	yes	P30049	ATP synthase subunit delta, mitochondrial	ATP synthase subunit delta, mitochondrial (ATP synthase F1 subunit delta) (F-ATPase delta subunit)	ATPD	ATP5F1D ATP5D	Homo sapiens (Human)	168	NP_001001975.1;NP_001678.1;	S87916;S87918;X63422;X63423;CR542218;AC004221;CH471139;CH471139;CH471139;BC002389;BC004426;BC018079;
ATP5F1	yes	yes	no	yes	P24539	ATP synthase F(0) complex subunit B1, mitochondrial	ATP synthase F(0) complex subunit B1, mitochondrial (ATP synthase peripheral stalk-membrane subunit b) (ATP synthase proton-transporting mitochondrial F(0) complex subunit B1) (ATP synthase subunit b) (ATPase subunit b)	AT5F1	ATP5PB ATP5F1	Homo sapiens (Human)	256	NP_001679.2;	X60221;BC005366;BC005960;BC016350;
ATP5H	yes	yes	no	yes	O75947	ATP synthase subunit d, mitochondrial	ATP synthase subunit d, mitochondrial (ATPase subunit d) (ATP synthase peripheral stalk subunit d)	ATP5H	ATP5PD ATP5H My032	Homo sapiens (Human)	161	NP_001003785.1 [O75947-2];NP_006347.1 [O75947-1];	AF087135;AF070650;AF061735;AK312230;CH471099;BC032245;BC038092;
ATP5I	yes	yes	no	yes	P56385	ATP synthase subunit e, mitochondrial	ATP synthase subunit e, mitochondrial (ATPase subunit e) (ATP synthase membrane subunit e) [Cleaved into: ATP synthase subunit e, mitochondrial, N-terminally processed]	ATP5I	ATP5ME ATP5I ATP5K	Homo sapiens (Human)	69	NP_009031.1;	D50371;BT006922;BC003679;BC105610;
ATP5J	yes	yes	no	yes	P18859	ATP synthase-coupling factor 6, mitochondrial	ATP synthase-coupling factor 6, mitochondrial (ATPase subunit F6) (ATP synthase peripheral stalk subunit F6)	ATP5J	ATP5PF ATP5A ATP5J ATPM	Homo sapiens (Human)	108	NP_001003696.1 [P18859-1];NP_001003697.1 [P18859-1];NP_001003701.1 [P18859-2];NP_001003703.1 [P18859-1];NP_001307195.1 [P18859-1];NP_001307196.1 [P18859-1];NP_001676.2 [P18859-1];	M37104;M73031;AL110183;BT007244;BC001178;
ATP5J2	yes	yes	no	yes	P56134	ATP synthase subunit f, mitochondrial	ATP synthase subunit f, mitochondrial (ATP synthase membrane subunit f)	ATPK	ATP5MF ATP5J2 ATP5JL	Homo sapiens (Human)	94	NP_001003713.1 [P56134-2];NP_001003714.1 [P56134-3];NP_001034267.1 [P56134-4];NP_004880.1 [P56134-1];	AF088918;AF047436;AY046911;CR456891;CR542155;CH236956;CH471091;BC003678;
ATP5L	yes	yes	no	yes	O75964	ATP synthase subunit g, mitochondrial	ATP synthase subunit g, mitochondrial (ATPase subunit g) (ATP synthase membrane subunit g)	ATP5L	ATP5MG ATP5L	Homo sapiens (Human)	103	NP_006467.4;	AF092124;AF087846;AF070655;AL050277;CR533494;CR542211;AK289568;CH471065;BC015128;BC070165;
ATP5O	yes	yes	no	yes	P48047	ATP synthase subunit O, mitochondrial	ATP synthase subunit O, mitochondrial (ATP synthase peripheral stalk subunit OSCP) (Oligomycin sensitivity conferral protein) (OSCP)	ATPO	ATP5PO ATP5O ATPO	Homo sapiens (Human)	213	NP_001688.1;	X83218;BT019836;CR456822;AK222962;AK311796;CH471079;BC021233;BC022865;
ATP6	yes	no	no	yes	P00846	ATP synthase subunit a	ATP synthase subunit a (F-ATPase protein 6)	ATP6	MT-ATP6 ATP6 ATPASE6 MTATP6	Homo sapiens (Human)	226	YP_003024031.1;	J01415;V00662;D38112;AF346971;AF347011;AF381997;AF382010;AF465948;AF465949;AF465950;AF465956;AF465957;AF465962;AF465972;AF465974;AF465975;AF465976;AY275529;AY289076;AY289100;AY339407;AY339408;AY339510;AY339511;AY339512;AY339513;AY339530;AY339531;AY339532;AY339533;AY339534;AY339535;AY339536;AY339537;AY339538;AY339539;AY339540;AY339541;AY339543;AY339581;AY339582;AY339584;AY195749;AY195764;AY195773;…
ATP6AP1	yes	yes	yes	yes	Q15904	V-type proton ATPase subunit S1	V-type proton ATPase subunit S1 (V-ATPase subunit S1) (Protein XAP-3) (V-ATPase Ac45 subunit) (V-ATPase S1 accessory protein) (Vacuolar proton pump subunit S1)	VAS1	ATP6AP1 ATP6IP1 ATP6S1 VATPS1 XAP3	Homo sapiens (Human)	470	NP_001174.2;XP_011529481.1;	AL136851;AK289452;AK075284;CH471172;BC000724;D16469;
ATP6V0A1	yes	no	no	yes	Q93050	V-type proton ATPase 116 kDa subunit a isoform 1	V-type proton ATPase 116 kDa subunit a isoform 1 (V-ATPase 116 kDa isoform a1) (Clathrin-coated vesicle/synaptic vesicle proton pump 116 kDa subunit) (Vacuolar adenosine triphosphatase subunit Ac116) (Vacuolar proton pump subunit 1) (Vacuolar proton translocating ATPase 116 kDa subunit a isoform 1)	VPP1	ATP6V0A1 ATP6N1 ATP6N1A VPP1	Homo sapiens (Human)	837	NP_001123492.1 [Q93050-3];NP_001123493.1 [Q93050-2];NP_005168.2 [Q93050-1];	Z71460;AK295682;AK316305;CH471152;BC032398;AL137683;
ATP6V0C	yes	no	yes	no	P27449	V-type proton ATPase 16 kDa proteolipid subunit	V-type proton ATPase 16 kDa proteolipid subunit (V-ATPase 16 kDa proteolipid subunit) (Vacuolar proton pump 16 kDa proteolipid subunit)	VATL	ATP6V0C ATP6C ATP6L ATPL	Homo sapiens (Human)	155	NP_001185498.1;NP_001685.1;	M62762;CR541930;CR541951;BT007155;BC004537;BC007389;BC007759;BC009290;
ATP6V0D1	yes	yes	yes	yes	P61421	V-type proton ATPase subunit d 1	V-type proton ATPase subunit d 1 (V-ATPase subunit d 1) (32 kDa accessory protein) (V-ATPase 40 kDa accessory protein) (V-ATPase AC39 subunit) (p39) (Vacuolar proton pump subunit d 1)	VA0D1	ATP6V0D1 ATP6D VPATPD	Homo sapiens (Human)	351	NP_004682.2;	X71490;BC008861;L05087;
ATP6V1A	yes	yes	yes	yes	P38606	V-type proton ATPase catalytic subunit A	V-type proton ATPase catalytic subunit A (V-ATPase subunit A) (EC 7.1.2.2) (V-ATPase 69 kDa subunit) (Vacuolar ATPase isoform VA68) (Vacuolar proton pump subunit alpha)	VATA	ATP6V1A ATP6A1 ATP6V1A1 VPP2	Homo sapiens (Human)	617	NP_001681.2 [P38606-1];	L09235;AF113129;BT006672;AK293804;AK314779;CH471052;CH471052;BC013138;
ATP6V1B1	yes	no	no	yes	P15313	V-type proton ATPase subunit B, kidney isoform	V-type proton ATPase subunit B, kidney isoform (V-ATPase subunit B 1) (Endomembrane proton pump 58 kDa subunit) (Vacuolar proton pump subunit B 1)	VATB1	ATP6V1B1 ATP6B1 VATB VPP3	Homo sapiens (Human)	513	NP_001683.2;	M25809;AK291121;AK313194;AK223151;CH471053;BC063411;
ATP6V1B2	yes	yes	no	yes	P21281	V-type proton ATPase subunit B, brain isoform	V-type proton ATPase subunit B, brain isoform (V-ATPase subunit B 2) (Endomembrane proton pump 58 kDa subunit) (HO57) (Vacuolar proton pump subunit B 2)	VATB2	ATP6V1B2 ATP6B2 VPP3	Homo sapiens (Human)	511	NP_001684.2;	M60346;L35249;AK312372;CH471080;CH471080;BC003100;BC007309;BC030640;Z37165;X62949;
ATP6V1C1	yes	yes	yes	yes	P21283	V-type proton ATPase subunit C 1	V-type proton ATPase subunit C 1 (V-ATPase subunit C 1) (Vacuolar proton pump subunit C 1)	VATC1	ATP6V1C1 ATP6C ATP6D VATC	Homo sapiens (Human)	382	NP_001686.1;	X69151;AF363578;BC010960;J05682;
ATP6V1D	yes	no	yes	yes	Q9Y5K8	V-type proton ATPase subunit D	V-type proton ATPase subunit D (V-ATPase subunit D) (V-ATPase 28 kDa accessory protein) (Vacuolar proton pump subunit D)	VATD	ATP6V1D ATP6M VATD	Homo sapiens (Human)	247	NP_057078.1;	AF145316;AF100741;AF104629;AK315784;CH471061;BC001411;
ATP6V1E1	yes	no	yes	yes	P36543	V-type proton ATPase subunit E 1	V-type proton ATPase subunit E 1 (V-ATPase subunit E 1) (V-ATPase 31 kDa subunit) (p31) (Vacuolar proton pump subunit E 1)	VATE1	ATP6V1E1 ATP6E ATP6E2	Homo sapiens (Human)	226	NP_001034455.1 [P36543-2];NP_001034456.1 [P36543-3];NP_001687.1 [P36543-1];	X76228;X71491;CR456385;AK294623;AK315941;BC004443;
ATP6V1F	yes	no	yes	yes	Q16864	V-type proton ATPase subunit F	V-type proton ATPase subunit F (V-ATPase subunit F) (V-ATPase 14 kDa subunit) (Vacuolar proton pump subunit F)	VATF	ATP6V1F ATP6S14 VATF	Homo sapiens (Human)	119	NP_001185838.1 [Q16864-2];NP_004222.2 [Q16864-1];	D49400;CR456896;BC104230;BC104231;BC107854;
ATP6V1G1	yes	no	no	yes	O75348	V-type proton ATPase subunit G 1	V-type proton ATPase subunit G 1 (V-ATPase subunit G 1) (V-ATPase 13 kDa subunit 1) (Vacuolar proton pump subunit G 1) (Vacuolar proton pump subunit M16)	VATG1	ATP6V1G1 ATP6G ATP6G1 ATP6J	Homo sapiens (Human)	118	NP_004879.1;	AF038954;CR456971;CR542237;CH471090;BC008452;
ATP6V1H	yes	no	yes	yes	Q9UI12	V-type proton ATPase subunit H	V-type proton ATPase subunit H (V-ATPase subunit H) (Nef-binding protein 1) (NBP1) (Protein VMA13 homolog) (V-ATPase 50/57 kDa subunits) (Vacuolar proton pump subunit H) (Vacuolar proton pump subunit SFD)	VATH	ATP6V1H CGI-11	Homo sapiens (Human)	483	NP_057025.2 [Q9UI12-1];NP_998784.1 [Q9UI12-2];NP_998785.1 [Q9UI12-1];XP_006716518.1 [Q9UI12-2];	AF113222;AF298777;AF112204;AF132945;AK022345;CH471068;BC025275;
ATP7A	yes	no	no	yes	Q04656	Copper-transporting ATPase 1	Copper-transporting ATPase 1 (EC 7.2.2.8) (Copper pump 1) (Menkes disease-associated protein)	ATP7A	ATP7A MC1 MNK	Homo sapiens (Human)	1500	NP_000043.4 [Q04656-1];NP_001269153.1 [Q04656-5];	L06133;X82336;X82337;X82338;X82339;X82340;X82341;X82342;X82343;X82344;X82345;X82346;X82347;X82348;X82349;X82350;X82351;X82352;X82353;X82354;X82355;X82356;Z94753;Z94801;CH471104;U27381;U27361;U27362;U27363;U27365;U27366;U27367;U27368;U27369;U27370;U27371;U27372;U27373;U27374;U27375;U27376;U27377;U27378;U27379;U27380;X69208;L06476;AY011418;
ATP7B	yes	no	no	yes	P35670	Copper-transporting ATPase 2	Copper-transporting ATPase 2 (EC 7.2.2.8) (Copper pump 2) (Wilson disease-associated protein) [Cleaved into: WND/140 kDa]	ATP7B	ATP7B PWD WC1 WND	Homo sapiens (Human)	1465	NP_000044.2 [P35670-1];NP_001230111.1 [P35670-3];NP_001317507.1;NP_001317508.1;XP_005266487.1 [P35670-1];	U11700;DQ015922;AF034838;U03464;L25591;L25591;L25442;AB209461;S77446;S77447;S77450;
ATP8B2	yes	no	no	yes	P98198	Phospholipid-transporting ATPase ID	Phospholipid-transporting ATPase ID (EC 7.6.2.1) (ATPase class I type 8B member 2) (P4-ATPase flippase complex alpha subunit ATP8B2)	AT8B2	ATP8B2 ATPID KIAA1137	Homo sapiens (Human)	1209	NP_001005855.1 [P98198-4];NP_065185.1;XP_005245412.1;	AY302537;AK054886;AK304806;CH471121;BC007837;BC030288;BC069264;AB032963;AL137537;
ATP8B3	yes	no	no	yes	O60423	Phospholipid-transporting ATPase IK	Phospholipid-transporting ATPase IK (EC 7.6.2.1) (ATPase class I type 8B member 3)	AT8B3	ATP8B3 ATP1K FOS37502_2	Homo sapiens (Human)	1300	NP_001171473.1 [O60423-3];NP_620168.1 [O60423-2];XP_006722717.1 [O60423-1];XP_006722718.1 [O60423-1];	AY302538;AC004755;CH471139;AK057452;BC035162;
ATP9A	yes	no	yes	no	O75110	Probable phospholipid-transporting ATPase IIA	Probable phospholipid-transporting ATPase IIA (EC 7.6.2.1) (ATPase class II type 9A)	ATP9A	ATP9A ATPIIA KIAA0611	Homo sapiens (Human)	1047	NP_006036.1 [O75110-1];	CH471077;CH471077;CH471077;CH471077;AB014511;AK172802;
ATP9B	yes	no	no	yes	O43861	Probable phospholipid-transporting ATPase IIB	Probable phospholipid-transporting ATPase IIB (EC 7.6.2.1) (ATPase class II type 9B)	ATP9B	ATP9B ATPIIB NEO1L HUSSY-20	Homo sapiens (Human)	1147	NP_001293014.1 [O43861-2];NP_940933.3 [O43861-1];	BC125219;BC125220;U78978;AJ006268;
ATPIF1	yes	no	no	yes	Q9UII2	ATPase inhibitor, mitochondrial	ATPase inhibitor, mitochondrial (ATP synthase F1 subunit epsilon) (Inhibitor of F(1)F(o)-ATPase) (IF(1)) (IF1)	ATIF1	ATP5IF1 ATPI ATPIF1	Homo sapiens (Human)	106	NP_057395.1 [Q9UII2-1];NP_835497.1 [Q9UII2-2];NP_835498.1 [Q9UII2-3];	AB029042;AK316600;AL050386;AF114836;AY005470;BT009849;CR457097;CH471059;BC004955;BC009677;
ATR	yes	no	no	yes	Q13535	Serine/threonine-protein kinase ATR	Serine/threonine-protein kinase ATR (EC 2.7.11.1) (Ataxia telangiectasia and Rad3-related protein) (FRAP-related protein 1)	ATR	ATR FRP1	Homo sapiens (Human)	2644	NP_001175.2 [Q13535-1];XP_016862132.1;	Y09077;U76308;U49844;AF325699;AB208847;
ATRIP	yes	no	no	yes	Q8WXE1	ATR-interacting protein	ATR-interacting protein (ATM and Rad3-related-interacting protein)	ATRIP	ATRIP AGS1	Homo sapiens (Human)	791	NP_001257951.1 [Q8WXE1-5];NP_001257952.1 [Q8WXE1-3];NP_115542.2 [Q8WXE1-2];NP_569055.1 [Q8WXE1-1];	AF451323;AK022405;AK291568;AK291829;AK315075;AK300548;CH471055;CH471055;BC014153;BC020563;BC030597;AL832917;
ATRN	yes	no	no	yes	O75882	Attractin	Attractin (DPPT-L) (Mahogany homolog)	ATRN	ATRN KIAA0548 MGCA	Homo sapiens (Human)	1429	NP_001193976.1;NP_001310261.1;NP_647537.1 [O75882-1];NP_647538.1 [O75882-2];	AF218915;AF218889;AF218890;AF218891;AF218892;AF218893;AF218894;AF218895;AF218896;AF218897;AF218898;AF218899;AF218900;AF218901;AF218902;AF218903;AF218904;AF218905;AF218906;AF218907;AF218908;AF218909;AF218911;AF218912;AF218913;AF218914;AF218910;AF218889;AF218890;AF218891;AF218892;AF218893;AF218894;AF218895;AF218896;AF218897;AF218898;AF218899;AF218900;AF218901;AF218902;AF218903;AF218904;AF218905;AF2…
ATRX	yes	no	no	yes	P46100	Transcriptional regulator ATRX	Transcriptional regulator ATRX (EC 3.6.4.12) (ATP-dependent helicase ATRX) (X-linked helicase II) (X-linked nuclear protein) (XNP) (Znf-HX)	ATRX	ATRX RAD54L XH2	Homo sapiens (Human)	2492	NP_000480.3;NP_612114.2;	U72937;U72938;U72935;U72904;U72905;U72907;U72908;U72909;U72910;U72911;U72912;U72913;U72914;U72915;U72916;U72917;U72918;U72919;U72920;U72921;U72922;U72923;U72924;U72925;U72926;U72927;U72928;U72929;U72930;U72931;U72932;U72933;U72934;U72935;U72904;U72907;U72908;U72909;U72910;U72911;U72912;U72913;U72914;U72915;U72916;U72918;U72919;U72920;U72921;U72922;U72923;U72924;U72925;U72926;U72927;U72928;U72929;…
ATXN10	yes	yes	yes	yes	Q9UBB4	Ataxin-10	Ataxin-10 (Brain protein E46 homolog) (Spinocerebellar ataxia type 10 protein)	ATX10	ATXN10 SCA10	Homo sapiens (Human)	475	NP_001161093.1 [Q9UBB4-2];NP_037368.1 [Q9UBB4-1];	AL050282;AF119662;CR457381;CR456568;AK294348;BC007508;
ATXN2	yes	no	no	yes	Q99700	Ataxin-2	Ataxin-2 (Spinocerebellar ataxia type 2 protein) (Trinucleotide repeat-containing gene 13 protein)	ATX2	ATXN2 ATX2 SCA2 TNRC13	Homo sapiens (Human)	1313	NP_001297052.1 [Q99700-5];NP_002964.3;	U70323;AK128613;BC114546;Y08262;
ATXN2L	yes	yes	yes	yes	Q8WWM7	Ataxin-2-like protein	Ataxin-2-like protein (Ataxin-2 domain protein) (Ataxin-2-related protein)	ATX2L	ATXN2L A2D A2LG A2LP A2RP	Homo sapiens (Human)	1075	NP_009176.2 [Q8WWM7-1];NP_059867.3 [Q8WWM7-9];NP_663760.1 [Q8WWM7-2];NP_680780.1 [Q8WWM7-3];NP_680781.1 [Q8WWM7-4];NP_680782.1 [Q8WWM7-8];XP_005255123.1 [Q8WWM7-3];	AJ317970;AJ317971;AJ317972;AJ317973;AJ317974;AY188334;AY188335;AY188336;AY188337;AY188338;AF034373;AK289981;BC010239;BC068012;BC082760;BC136584;U70671;
ATXN7	yes	no	no	yes	O15265	Ataxin-7	Ataxin-7 (Spinocerebellar ataxia type 7 protein)	ATX7	ATXN7 SCA7	Homo sapiens (Human)	892	NP_000324.1 [O15265-1];NP_001121621.2 [O15265-3];NP_001170858.1 [O15265-2];	AJ000517;AF032102;AF032103;AF032105;AK304062;
ATXN7L1	yes	no	no	yes	Q9ULK2	Ataxin-7-like protein 1	Ataxin-7-like protein 1 (Ataxin-7-like protein 4)	AT7L1	ATXN7L1 ATXN7L4 KIAA1218	Homo sapiens (Human)	861	NP_065776.1 [Q9ULK2-1];NP_612504.1 [Q9ULK2-3];NP_689962.1 [Q9ULK2-2];XP_011514242.1 [Q9ULK2-1];XP_011514256.1 [Q9ULK2-2];	AK300338;CH236947;CH471070;BC030616;AB033044;
AUH	yes	no	no	yes	Q13825	Methylglutaconyl-CoA hydratase, mitochondrial	Methylglutaconyl-CoA hydratase, mitochondrial (EC 4.2.1.18) (AU-specific RNA-binding enoyl-CoA hydratase) (AU-binding protein/enoyl-CoA hydratase) (Itaconyl-CoA hydratase) (EC 4.2.1.56)	AUHM	AUH	Homo sapiens (Human)	339	NP_001293119.1 [Q13825-2];NP_001689.1 [Q13825-1];	X79888;CH471089;CH471089;BC020722;
AUP1	yes	no	yes	yes	Q9Y679	Ancient ubiquitous protein 1	Ancient ubiquitous protein 1	AUP1	AUP1	Homo sapiens (Human)	410	NP_853553.1 [Q9Y679-2];	AF100754;AF100753;AF100746;AF165515;AK023983;CH471053;BC001658;BC033646;
AURKA	yes	no	no	yes	O14965	Aurora kinase A	Aurora kinase A (EC 2.7.11.1) (Aurora 2) (Aurora/IPL1-related kinase 1) (ARK-1) (Aurora-related kinase 1) (hARK1) (Breast tumor-amplified kinase) (Serine/threonine-protein kinase 15) (Serine/threonine-protein kinase 6) (Serine/threonine-protein kinase aurora-A)	AURKA	AURKA AIK AIRK1 ARK1 AURA AYK1 BTAK IAK1 STK15 STK6	Homo sapiens (Human)	403	NP_001310232.1;NP_001310233.1;NP_001310234.1;NP_003591.2;NP_940835.1;NP_940836.1;NP_940837.1;NP_940838.1;NP_940839.1;XP_016883524.1;	D84212;AF008551;AF011467;AF011468;AF195947;AF195942;AF195943;AF195944;AF195945;AF195946;CH471077;CH471077;CH471077;CH471077;CH471077;CH471077;CH471077;CH471077;CH471077;CH471077;CH471077;CH471077;BC001280;BC002499;BC006423;BC027464;
AURKB	yes	no	no	yes	Q96GD4	Aurora kinase B	Aurora kinase B (EC 2.7.11.1) (Aurora 1) (Aurora- and IPL1-like midbody-associated protein 1) (AIM-1) (Aurora/IPL1-related kinase 2) (ARK-2) (Aurora-related kinase 2) (STK-1) (Serine/threonine-protein kinase 12) (Serine/threonine-protein kinase 5) (Serine/threonine-protein kinase aurora-B)	AURKB	AURKB AIK2 AIM1 AIRK2 ARK2 STK1 STK12 STK5	Homo sapiens (Human)	344	NP_001243763.1 [Q96GD4-4];NP_001271455.1 [Q96GD4-5];NP_001300879.1 [Q96GD4-1];NP_001300880.1 [Q96GD4-4];NP_001300881.1;NP_001300882.1 [Q96GD4-2];NP_001300883.1;NP_001300884.1;NP_004208.2 [Q96GD4-1];XP_011522372.1;XP_011522374.1 [Q96GD4-4];XP_016880796.1 [Q96GD4-4];	AF008552;AB011450;AB011446;AF004022;AF015254;AB519677;AB519678;AB519679;BT019534;AK297976;CH471108;CH471108;CH471108;BC000442;BC009751;BC013300;BC080581;
AURKC	yes	no	no	yes	Q9UQB9	Aurora kinase C	Aurora kinase C (EC 2.7.11.1) (Aurora 3) (Aurora/IPL1-related kinase 3) (ARK-3) (Aurora-related kinase 3) (Aurora/IPL1/Eg2 protein 2) (Serine/threonine-protein kinase 13) (Serine/threonine-protein kinase aurora-C)	AURKC	AURKC AIE2 AIK3 AIRK3 ARK3 STK13	Homo sapiens (Human)	309	NP_001015878.1 [Q9UQB9-1];NP_001015879.1 [Q9UQB9-3];NP_003151.2 [Q9UQB9-2];	AF054621;AF059681;AB017332;AY661554;CH471135;BC075064;
AUTS2	yes	no	no	yes	Q8WXX7	Autism susceptibility gene 2 protein	Autism susceptibility gene 2 protein	AUTS2	AUTS2 KIAA0442	Homo sapiens (Human)	1259	NP_001120703.1 [Q8WXX7-2];NP_001120704.1 [Q8WXX7-3];NP_056385.1 [Q8WXX7-1];	JQ670866;JQ670867;AF326917;AB007902;CH236952;BC011643;BC064693;
AVEN	yes	no	no	yes	Q9NQS1	Cell death regulator Aven	Cell death regulator Aven	AVEN	AVEN	Homo sapiens (Human)	362	NP_065104.1;	AF283508;BC010488;BC063533;
AVL9	yes	no	no	yes	Q8NBF6	Late secretory pathway protein AVL9 homolog	Late secretory pathway protein AVL9 homolog	AVL9	AVL9 KIAA0241	Homo sapiens (Human)	648	NP_055875.1 [Q8NBF6-1];	AK090619;AACC02000087;D87682;
AXDND1	yes	no	no	yes	Q5T1B0	Axonemal dynein light chain domain-containing protein 1	Axonemal dynein light chain domain-containing protein 1	AXDN1	AXDND1 C1orf125	Homo sapiens (Human)	1012	NP_653297.3 [Q5T1B0-1];	AK057502;AK058167;BX647935;
AXIN2	yes	no	no	yes	Q9Y2T1	Axin-2	Axin-2 (Axin-like protein) (Axil) (Axis inhibition protein 2) (Conductin)	AXIN2	AXIN2	Homo sapiens (Human)	843	NP_004646.3;	AF078165;AF205888;BC101533;AB052751;
AXL	yes	no	no	yes	P30530	Tyrosine-protein kinase receptor UFO	Tyrosine-protein kinase receptor UFO (EC 2.7.10.1) (AXL oncogene)	UFO	AXL UFO	Homo sapiens (Human)	894	NP_001690.2 [P30530-2];NP_068713.2 [P30530-1];	M76125;S65125;X57019;BC032229;
AZGP1	yes	no	yes	yes	P25311	Zinc-alpha-2-glycoprotein	Zinc-alpha-2-glycoprotein (Zn-alpha-2-GP) (Zn-alpha-2-glycoprotein)	ZA2G	AZGP1 ZAG ZNGP1	Homo sapiens (Human)	298	NP_001176.1;	X59766;D14034;X69953;CH236956;CH471091;CH471091;BC005306;BC033830;D90427;M76707;
AZU1	yes	no	no	yes	P20160	Azurocidin	Azurocidin (Cationic antimicrobial protein CAP37) (Heparin-binding protein) (HBP) (hHBP)	CAP7	AZU1	Homo sapiens (Human)	251	NP_001691.1;	M96326;BC069495;BC093931;BC093933;X58794;
B2M	yes	yes	yes	yes	P61769	Beta-2-microglobulin	Beta-2-microglobulin [Cleaved into: Beta-2-microglobulin form pI 5.3]	B2MG	B2M CDABP0092 HDCMA22P	Homo sapiens (Human)	119	NP_004039.1;	M17987;M17986;AY187687;AB021288;DQ217933;AF072097;AY007153;CR457066;AK315776;CH471082;BC032589;BC064910;V00567;
B3GNT9	yes	no	no	yes	Q6UX72	UDP-GlcNAc:betaGal beta-1,3-N-acetylglucosaminyltransferase 9	UDP-GlcNAc:betaGal beta-1,3-N-acetylglucosaminyltransferase 9 (BGnT-9) (Beta-1,3-Gn-T9) (Beta-1,3-N-acetylglucosaminyltransferase 9) (Beta3Gn-T9) (EC 2.4.1.-)	B3GN9	B3GNT9 UNQ1922/PRO4397	Homo sapiens (Human)	402	NP_171608.2;	AY358485;CH471092;
B4GALNT4	yes	no	no	yes	Q76KP1	N-acetyl-beta-glucosaminyl-glycoprotein 4-beta-N-acetylgalactosaminyltransferase 1	N-acetyl-beta-glucosaminyl-glycoprotein 4-beta-N-acetylgalactosaminyltransferase 1 (NGalNAc-T1) (EC 2.4.1.244) (Beta-1,4-N-acetylgalactosaminyltransferase IV) (Beta4GalNAc-T4) (Beta4GalNAcT4)	B4GN4	B4GALNT4	Homo sapiens (Human)	1039	NP_848632.2;	AB089939;AK057774;
B4GALT1	yes	no	no	yes	P15291	Beta-1,4-galactosyltransferase 1	Beta-1,4-galactosyltransferase 1 (Beta-1,4-GalTase 1) (Beta4Gal-T1) (b4Gal-T1) (EC 2.4.1.-) (Beta-N-acetylglucosaminyl-glycolipid beta-1,4-galactosyltransferase) (Beta-N-acetylglucosaminylglycopeptide beta-1,4-galactosyltransferase) (EC 2.4.1.38) (Lactose synthase A protein) (EC 2.4.1.22) (N-acetyllactosamine synthase) (EC 2.4.1.90) (Nal synthase) (UDP-Gal:beta-GlcNAc beta-1,4-galactosyltransfera…	B4GT1	B4GALT1 GGTB2	Homo sapiens (Human)	398	NP_001488.2 [P15291-1];	X14085;M22921;M22921;X55415;X55415;M70432;M70427;M70428;M70429;M70430;M70431;X13223;D29805;U10472;U10473;U10474;CH471071;CH471071;AK312797;M13701;
BABAM1	yes	no	no	yes	Q9NWV8	BRISC and BRCA1-A complex member 1	BRISC and BRCA1-A complex member 1 (Mediator of RAP80 interactions and targeting subunit of 40 kDa) (New component of the BRCA1-A complex)	BABA1	BABAM1 C19orf62 MERIT40 NBA1 HSPC142	Homo sapiens (Human)	329	NP_001028721.1 [Q9NWV8-1];NP_001275685.1 [Q9NWV8-1];NP_001275686.1;NP_054892.2 [Q9NWV8-1];	AF161491;AL136692;AK000578;AK299493;AK301193;CR533526;BC000788;BC006244;BC091491;
BAD_pS112	yes	no	no	no
BAG1	yes	no	yes	yes	Q99933	BAG family molecular chaperone regulator 1	BAG family molecular chaperone regulator 1 (BAG-1) (Bcl-2-associated athanogene 1)	BAG1	BAG1 HAP	Homo sapiens (Human)	345	NP_001165886.1 [Q99933-4];NP_004314.5 [Q99933-1];	Z35491;U46917;AF022224;AF116273;AK222749;CH471071;CH471071;BC001936;BC014774;
BAG2	yes	yes	no	yes	O95816	BAG family molecular chaperone regulator 2	BAG family molecular chaperone regulator 2 (BAG-2) (Bcl-2-associated athanogene 2)	BAG2	BAG2	Homo sapiens (Human)	211	NP_004273.1 [O95816-1];XP_005249547.1 [O95816-2];XP_011513300.1 [O95816-2];XP_011513301.1 [O95816-2];	AF095192;AL050287;AK301934;CR533496;BC125039;
BAG3	yes	no	yes	yes	O95817	BAG family molecular chaperone regulator 3	BAG family molecular chaperone regulator 3 (BAG-3) (Bcl-2-associated athanogene 3) (Bcl-2-binding protein Bis) (Docking protein CAIR-1)	BAG3	BAG3 BIS	Homo sapiens (Human)	575	NP_004272.2;	AF095193;AF127139;AF071218;AK291333;AL137582;BC006418;BC014656;BC107786;
BAG4	yes	no	yes	no	O95429	BAG family molecular chaperone regulator 4	BAG family molecular chaperone regulator 4 (BAG-4) (Bcl-2-associated athanogene 4) (Silencer of death domains)	BAG4	BAG4 SODD	Homo sapiens (Human)	457	NP_001191807.1 [O95429-2];NP_004865.1 [O95429-1];	AF095194;AF111116;AK304072;BC038505;
BAG5	yes	yes	no	yes	Q9UL15	BAG family molecular chaperone regulator 5	BAG family molecular chaperone regulator 5 (BAG-5) (Bcl-2-associated athanogene 5)	BAG5	BAG5 KIAA0873	Homo sapiens (Human)	447	NP_001015048.1 [Q9UL15-1];NP_001015049.1 [Q9UL15-2];NP_004864.1 [Q9UL15-1];	AF095195;AB020680;BC044216;BC050551;
BAG6	yes	yes	yes	yes	P46379	Large proline-rich protein BAG6	Large proline-rich protein BAG6 (BAG family molecular chaperone regulator 6) (BCL2-associated athanogene 6) (BAG-6) (HLA-B-associated transcript 3) (Protein G3) (Protein Scythe)	BAG6	BAG6 BAT3 G3	Homo sapiens (Human)	1132	NP_001092004.1 [P46379-2];NP_001186626.1 [P46379-4];NP_001186627.1 [P46379-5];NP_004630.3 [P46379-1];NP_542433.1 [P46379-2];NP_542434.1 [P46379-2];XP_016866776.1 [P46379-3];	M33519;M33521;M33520;BX647244;AK302695;AK304879;AF129756;BA000025;CH471081;BC003133;
BAHCC1	yes	no	no	yes	Q9P281	BAH and coiled-coil domain-containing protein 1	BAH and coiled-coil domain-containing protein 1 (Bromo adjacent homology domain-containing protein 2) (BAH domain-containing protein 2)	BAHC1	BAHCC1 BAHD2 KIAA1447	Homo sapiens (Human)	2639	NP_001278253.1;	AB040880;BC033222;
BAHD1	yes	no	no	yes	Q8TBE0	Bromo adjacent homology domain-containing 1 protein	Bromo adjacent homology domain-containing 1 protein (BAH domain-containing protein 1)	BAHD1	BAHD1 KIAA0945	Homo sapiens (Human)	780	NP_001288061.1 [Q8TBE0-2];NP_055767.3 [Q8TBE0-1];XP_011519671.1 [Q8TBE0-1];	AB023162;BC022782;AL833923;
BAI1	yes	no	no	yes	O14514	Adhesion G protein-coupled receptor B1	Adhesion G protein-coupled receptor B1 (Brain-specific angiogenesis inhibitor 1) [Cleaved into: Vasculostatin-40 (Vstat40); Vasculostatin-120 (Vstat120)]	AGRB1	ADGRB1 BAI1	Homo sapiens (Human)	1584	NP_001693.2;XP_011515501.1;	AB005297;
BAI2	yes	no	no	yes	O60241	Adhesion G protein-coupled receptor B2	Adhesion G protein-coupled receptor B2 (Brain-specific angiogenesis inhibitor 2)	AGRB2	ADGRB2 BAI2	Homo sapiens (Human)	1585	NP_001281264.1 [O60241-2];NP_001281265.1 [O60241-4];XP_011540150.1 [O60241-1];XP_011540151.1 [O60241-3];XP_016857388.1 [O60241-1];XP_016857389.1 [O60241-2];XP_016857394.1 [O60241-4];	AB005298;AB065648;BC009035;BC136533;
BAIAP2	yes	yes	yes	yes	Q9UQB8	Brain-specific angiogenesis inhibitor 1-associated protein 2	Brain-specific angiogenesis inhibitor 1-associated protein 2 (BAI-associated protein 2) (BAI1-associated protein 2) (Protein BAP2) (Fas ligand-associated factor 3) (FLAF3) (Insulin receptor substrate p53/p58) (IRS-58) (IRSp53/58) (Insulin receptor substrate protein of 53 kDa) (IRSp53) (Insulin receptor substrate p53)	BAIP2	BAIAP2	Homo sapiens (Human)	552	NP_001138360.1 [Q9UQB8-2];NP_006331.1 [Q9UQB8-5];NP_059344.1 [Q9UQB8-4];NP_059345.1 [Q9UQB8-1];XP_005257005.1 [Q9UQB8-6];	AB015019;AB015020;AB017119;AB017120;AB104726;AB104726;AB104726;AB104726;AK222670;BC014020;BC032559;U70669;
BAIAP2L1	yes	no	no	yes	Q9UHR4	Brain-specific angiogenesis inhibitor 1-associated protein 2-like protein 1	Brain-specific angiogenesis inhibitor 1-associated protein 2-like protein 1 (BAI1-associated protein 2-like protein 1) (Insulin receptor tyrosine kinase substrate)	BI2L1	BAIAP2L1 IRTKS	Homo sapiens (Human)	511	NP_061330.2;	AF119666;AC004841;AC093799;AC093799;CH236956;CH471091;BC013888;AK027142;
BAIAP2L2	yes	no	no	yes	Q6UXY1	Brain-specific angiogenesis inhibitor 1-associated protein 2-like protein 2	Brain-specific angiogenesis inhibitor 1-associated protein 2-like protein 2 (BAI1-associated protein 2-like protein 2) (Planar intestinal- and kidney-specific BAR domain protein) (Pinkbar)	BI2L2	BAIAP2L2 UNQ9336/PRO34007	Homo sapiens (Human)	529	NP_079321.3 [Q6UXY1-1];XP_005261808.1 [Q6UXY1-1];XP_011528681.1 [Q6UXY1-2];	AY358164;BC015619;
BAIAP3	yes	no	no	yes	O94812	BAI1-associated protein 3	BAI1-associated protein 3 (BAP3) (Brain-specific angiogenesis inhibitor I-associated protein 3)	BAIP3	BAIAP3 KIAA0734	Homo sapiens (Human)	1187	NP_001186025.1 [O94812-7];NP_001186026.1 [O94812-6];NP_001186027.1 [O94812-3];NP_001186028.1 [O94812-5];NP_001273393.1 [O94812-2];NP_003924.2 [O94812-1];	AB017111;AB018277;AK294744;AK295645;AK299309;AK299358;AK315059;AL834321;AE006467;CH471112;BC104966;BC112129;
BAK1	yes	no	no	no	Q16611	Bcl-2 homologous antagonist/killer	Bcl-2 homologous antagonist/killer (Apoptosis regulator BAK) (Bcl-2-like protein 7) (Bcl2-L-7)	BAK	BAK1 BAK BCL2L7 CDN1	Homo sapiens (Human)	211	NP_001179.1 [Q16611-1];XP_011513081.1 [Q16611-1];	X84213;U23765;U16811;AY260471;CR457419;CH471081;CH471081;BC004431;BC110337;D88397;
BANF1	yes	yes	yes	yes	O75531	Barrier-to-autointegration factor	Barrier-to-autointegration factor (Breakpoint cluster region protein 1) [Cleaved into: Barrier-to-autointegration factor, N-terminally processed]	BAF	BANF1 BAF BCRG1	Homo sapiens (Human)	89	NP_001137457.1;NP_003851.1;XP_016874003.1;XP_016874004.1;	AF070447;AF044773;AF068235;CR542140;BC005942;BC107702;
BAP1	yes	no	no	no	Q92560	Ubiquitin carboxyl-terminal hydrolase BAP1	Ubiquitin carboxyl-terminal hydrolase BAP1 (EC 3.4.19.12) (BRCA1-associated protein 1) (Cerebral protein 6)	BAP1	BAP1 KIAA0272 hucep-6	Homo sapiens (Human)	729	NP_004647.1;	AF045581;D88812;D87462;AK292608;CH471055;BC001596;AY130008;
BAP18	yes	no	yes	no	Q8IXM2	Chromatin complexes subunit BAP18	Chromatin complexes subunit BAP18 (BPTF-associated protein of 18 kDa)	BAP18	BAP18 C17orf49	Homo sapiens (Human)	172	NP_001136270.1 [Q8IXM2-3];NP_001136271.1 [Q8IXM2-2];NP_777553.1 [Q8IXM2-1];	AK295795;CH471108;BC040036;BC040148;
BASP1	yes	no	no	yes	P80723	Brain acid soluble protein 1	Brain acid soluble protein 1 (22 kDa neuronal tissue-enriched acidic protein) (Neuronal axonal membrane protein NAP-22)	BASP1	BASP1 NAP22	Homo sapiens (Human)	227	NP_001258535.1 [P80723-1];NP_006308.3 [P80723-1];	AF039656;BT019340;BT019341;AK295995;CH471102;CH471102;BC000518;
BAT1	yes	yes	no	no	Q13838	Spliceosome RNA helicase DDX39B	Spliceosome RNA helicase DDX39B (EC 3.6.4.13) (56 kDa U2AF65-associated protein) (ATP-dependent RNA helicase p47) (DEAD box protein UAP56) (HLA-B-associated transcript 1 protein)	DX39B	DDX39B BAT1 UAP56	Homo sapiens (Human)	428	NP_004631.1 [Q13838-1];NP_542165.1 [Q13838-1];	Z37166;BT009909;AK222912;AB088115;AB103621;AB202112;BA000025;CH471081;BC000361;BC013006;AF029061;AF029062;
BAX	yes	yes	yes	yes	Q07812	Apoptosis regulator BAX	Apoptosis regulator BAX (Bcl-2-like protein 4) (Bcl2-L-4)	BAX	BAX BCL2L4	Homo sapiens (Human)	192	NP_001278357.1;NP_001278360.1 [Q07812-6];NP_004315.1 [Q07812-2];NP_620116.1 [Q07812-1];NP_620118.1 [Q07812-4];NP_620119.2 [Q07812-8];XP_016882566.1 [Q07812-7];	L22473;L22474;L22475;U19599;AF007826;AF247393;AJ417988;AF250190;AK291076;AY217036;CH471177;CH471177;BC014175;
BAZ1A	yes	no	no	yes	Q9NRL2	Bromodomain adjacent to zinc finger domain protein 1A	Bromodomain adjacent to zinc finger domain protein 1A (ATP-dependent chromatin-remodeling protein) (ATP-utilizing chromatin assembly and remodeling factor 1) (hACF1) (CHRAC subunit ACF1) (Williams syndrome transcription factor-related chromatin-remodeling factor 180) (WCRF180) (hWALp1)	BAZ1A	BAZ1A ACF1 WCRF180 HSPC317	Homo sapiens (Human)	1556	NP_038476.2 [Q9NRL2-1];NP_872589.1 [Q9NRL2-2];	AF213467;AF221130;AB032252;CH471078;AF161435;AL050089;
BAZ1B	yes	yes	yes	yes	Q9UIG0	Tyrosine-protein kinase BAZ1B	Tyrosine-protein kinase BAZ1B (EC 2.7.10.2) (Bromodomain adjacent to zinc finger domain protein 1B) (Williams syndrome transcription factor) (Williams-Beuren syndrome chromosomal region 10 protein) (Williams-Beuren syndrome chromosomal region 9 protein) (hWALp2)	BAZ1B	BAZ1B WBSC10 WBSCR10 WBSCR9 WSTF	Homo sapiens (Human)	1483	NP_115784.1 [Q9UIG0-1];XP_016868262.1;	AF084479;AF072810;AB032253;AC005074;AC005089;CH471200;CH471200;BC065029;BC136520;
BAZ2A	yes	no	no	yes	Q9UIF9	Bromodomain adjacent to zinc finger domain protein 2A	Bromodomain adjacent to zinc finger domain protein 2A (Transcription termination factor I-interacting protein 5) (TTF-I-interacting protein 5) (Tip5) (hWALp3)	BAZ2A	BAZ2A KIAA0314 TIP5	Homo sapiens (Human)	1905	NP_038477.2 [Q9UIF9-1];	AB032254;CR749379;AB002312;AK023830;AF000422;BC008965;
BAZ2B	yes	no	no	yes	Q9UIF8	Bromodomain adjacent to zinc finger domain protein 2B	Bromodomain adjacent to zinc finger domain protein 2B (hWALp4)	BAZ2B	BAZ2B KIAA1476	Homo sapiens (Human)	2168	NP_001276904.1 [Q9UIF8-5];NP_038478.2 [Q9UIF8-1];	AB032255;AB040909;AL080173;AL834381;CH471058;CH471058;CH471058;BC012576;AK027612;
BBS2	yes	no	no	yes	Q9BXC9	Bardet-Biedl syndrome 2 protein	Bardet-Biedl syndrome 2 protein	BBS2	BBS2	Homo sapiens (Human)	721	NP_114091.3;	AF342736;AK027635;BC014140;
BBS7	yes	no	no	yes	Q8IWZ6	Bardet-Biedl syndrome 7 protein	Bardet-Biedl syndrome 7 protein (BBS2-like protein 1)	BBS7	BBS7 BBS2L1	Homo sapiens (Human)	715	NP_060660.2 [Q8IWZ6-2];NP_789794.1 [Q8IWZ6-1];	AF521643;AF521644;AK001577;AC079341;BC032691;
BBS9	yes	no	no	yes	Q3SYG4	Protein PTHB1	Protein PTHB1 (Bardet-Biedl syndrome 9 protein) (Parathyroid hormone-responsive B1 gene protein)	PTHB1	BBS9 PTHB1	Homo sapiens (Human)	887	NP_001028776.1 [Q3SYG4-4];NP_001028777.1 [Q3SYG4-7];NP_001334965.1 [Q3SYG4-1];NP_055266.2 [Q3SYG4-2];NP_940820.1 [Q3SYG4-1];	BC032715;BC103831;AF095770;AF095771;U85994;U85995;U85997;U87408;
BBX	yes	no	no	yes	Q8WY36	HMG box transcription factor BBX	HMG box transcription factor BBX (Bobby sox homolog) (HMG box-containing protein 2)	BBX	BBX HBP2	Homo sapiens (Human)	941	NP_001136040.1 [Q8WY36-1];NP_001263215.1 [Q8WY36-3];NP_064620.2 [Q8WY36-2];XP_005247699.1 [Q8WY36-1];XP_005247700.1 [Q8WY36-1];XP_005247701.1 [Q8WY36-1];XP_011511302.1 [Q8WY36-1];XP_011511303.1 [Q8WY36-1];XP_011511306.1 [Q8WY36-2];XP_016862370.1 [Q8WY36-1];XP_016862371.1 [Q8WY36-2];	AF276948;AF276949;AF454941;AF454942;AL136769;AL834307;BC012837;BC110903;BC131718;
BCAM	yes	yes	yes	yes	P50895	Basal cell adhesion molecule	Basal cell adhesion molecule (Auberger B antigen) (B-CAM cell surface glycoprotein) (F8/G253 antigen) (Lutheran antigen) (Lutheran blood group glycoprotein) (CD antigen CD239)	BCAM	BCAM LU MSK19	Homo sapiens (Human)	628	NP_001013275.1;NP_005572.2;	X83425;AY845133;CH471126;BC050450;X80026;EU307108;EU307109;
BCAN	yes	no	no	yes	Q96GW7	Brevican core protein	Brevican core protein (Brain-enriched hyaluronan-binding protein) (BEHAB) (Chondroitin sulfate proteoglycan 7)	PGCB	BCAN BEHAB CSPG7 UNQ2525/PRO6018	Homo sapiens (Human)	911	NP_068767.3 [Q96GW7-1];NP_940819.1 [Q96GW7-2];XP_011508168.1 [Q96GW7-1];	AF228710;AF229053;AY358372;CH471121;CH471121;CH471121;CH471121;BC009117;BC022938;BC027971;
BCAP31	yes	yes	yes	yes	P51572	B-cell receptor-associated protein 31	B-cell receptor-associated protein 31 (BCR-associated protein 31) (Bap31) (6C6-AG tumor-associated antigen) (Protein CDM) (p28)	BAP31	BCAP31 BAP31 DXS1357E	Homo sapiens (Human)	246	NP_001132913.1 [P51572-1];NP_001132929.1 [P51572-2];NP_001243376.1 [P51572-1];NP_005736.3 [P51572-1];	Z31696;X81109;X81817;AK057613;AK125631;CH471172;CH471172;CH471172;CH471172;CH471172;CH471172;CH471172;BC014323;BC065292;U36341;
BCAR1	yes	no	no	yes	P56945	Breast cancer anti-estrogen resistance protein 1	Breast cancer anti-estrogen resistance protein 1 (CRK-associated substrate) (Cas scaffolding protein family member 1) (p130cas)	BCAR1	BCAR1 CAS CASS1 CRKAS	Homo sapiens (Human)	870	NP_001164185.1 [P56945-6];NP_001164186.1 [P56945-7];NP_001164187.1 [P56945-2];NP_001164188.1 [P56945-3];NP_001164189.1 [P56945-8];NP_001164190.1 [P56945-5];NP_001164191.1 [P56945-4];NP_055382.2 [P56945-1];XP_016879386.1;	AJ242987;AF218451;AB040024;AY545071;AK027608;AK124815;AK293808;AK294513;AK295809;AK302617;
BCAS1	yes	no	no	yes	O75363	Breast carcinoma-amplified sequence 1	Breast carcinoma-amplified sequence 1 (Amplified and overexpressed in breast cancer) (Novel amplified in breast cancer 1)	BCAS1	BCAS1 AIBC1 NABC1	Homo sapiens (Human)	584	NP_003648.2 [O75363-1];	AF041260;BC126346;CR749643;
BCAS2	yes	yes	yes	no	O75934	Pre-mRNA-splicing factor SPF27	Pre-mRNA-splicing factor SPF27 (Breast carcinoma-amplified sequence 2) (DNA amplified in mammary carcinoma 1 protein) (Spliceosome-associated protein SPF 27)	SPF27	BCAS2 DAM1	Homo sapiens (Human)	225	NP_005863.1;	AF081788;AB020623;CR542037;BT019390;BC005285;BC012623;BC022880;
BCAS3	yes	no	no	yes	Q9H6U6	Breast carcinoma-amplified sequence 3	Breast carcinoma-amplified sequence 3 (GAOB1)	BCAS3	BCAS3	Homo sapiens (Human)	928	NP_001092902.1 [Q9H6U6-1];NP_001307399.1 [Q9H6U6-7];NP_060149.3 [Q9H6U6-2];	AF361219;AF361221;AK000135;AK022526;AK023054;AK025510;CH471179;BC001250;BC117275;BC143386;AJ511332;AJ518105;AL831895;AF260268;
BCAT2	yes	no	no	yes	O15382	Branched-chain-amino-acid aminotransferase, mitochondrial	Branched-chain-amino-acid aminotransferase, mitochondrial (BCAT(m)) (EC 2.6.1.42) (Placental protein 18) (PP18)	BCAT2	BCAT2 BCATM BCT2 ECA40	Homo sapiens (Human)	392	NP_001158245.1 [O15382-2];NP_001181.2 [O15382-1];NP_001271254.1;	U68418;AF268047;AF268048;AK314548;CH471177;BC001900;BC004243;U62739;
BCCIP	yes	no	no	yes	Q9P287	BRCA2 and CDKN1A-interacting protein	BRCA2 and CDKN1A-interacting protein (P21- and CDK-associated protein 1) (Protein TOK-1)	BCCIP	BCCIP TOK1	Homo sapiens (Human)	314	NP_057651.1 [Q9P287-2];NP_510868.1 [Q9P287-1];NP_510869.1 [Q9P287-4];	AB040450;AB040451;AY064247;AY064247;AY064248;AY064249;AK055691;AL834458;BC009771;
BCKDHA	yes	no	no	yes	P12694	2-oxoisovalerate dehydrogenase subunit alpha, mitochondrial	2-oxoisovalerate dehydrogenase subunit alpha, mitochondrial (EC 1.2.4.4) (Branched-chain alpha-keto acid dehydrogenase E1 component alpha chain) (BCKDE1A) (BCKDH E1-alpha)	ODBA	BCKDHA	Homo sapiens (Human)	445	NP_000700.1 [P12694-1];NP_001158255.1;	Z14093;AK298188;BC007878;BC008933;BC023983;J04474;AH003771;AH003707;M22221;
BCKDHB	yes	no	no	yes	P21953	2-oxoisovalerate dehydrogenase subunit beta, mitochondrial	2-oxoisovalerate dehydrogenase subunit beta, mitochondrial (EC 1.2.4.4) (Branched-chain alpha-keto acid dehydrogenase E1 component beta chain) (BCKDE1B) (BCKDH E1-beta)	ODBB	BCKDHB	Homo sapiens (Human)	392	NP_000047.1 [P21953-1];NP_001305904.1;NP_898871.1 [P21953-1];	M55575;D90391;AK289977;BT020063;CH471051;CH471051;CH471051;BC034481;BC040139;U50708;X52446;
BCKDK	yes	no	no	yes	O14874	[3-methyl-2-oxobutanoate dehydrogenase [lipoamide]] kinase, mitochondrial	[3-methyl-2-oxobutanoate dehydrogenase [lipoamide]] kinase, mitochondrial (EC 2.7.11.4) (Branched-chain alpha-ketoacid dehydrogenase kinase) (BCKD-kinase) (BCKDHKIN)	BCKD	BCKDK	Homo sapiens (Human)	412	NP_001116429.1 [O14874-3];NP_001258855.1 [O14874-2];NP_005872.2 [O14874-1];	AF026548;CR542093;CH471192;CH471192;CH471192;BC007363;BC009872;
BCL11A	yes	no	no	yes	Q9H165	B-cell lymphoma/leukemia 11A	B-cell lymphoma/leukemia 11A (BCL-11A) (B-cell CLL/lymphoma 11A) (COUP-TF-interacting protein 1) (Ecotropic viral integration site 9 protein homolog) (EVI-9) (Zinc finger protein 856)	BC11A	BCL11A CTIP1 EVI9 KIAA1809 ZNF856	Homo sapiens (Human)	835	NP_060484.2 [Q9H165-2];NP_075044.2 [Q9H165-1];NP_612569.1 [Q9H165-3];XP_011531211.1 [Q9H165-1];XP_016859823.1;	AJ404611;AJ404612;AJ404613;AY228763;AB058712;AY692278;CH471053;CH471053;CH471053;BC021098;AF080216;
BCL11B	yes	no	no	yes	Q9C0K0	B-cell lymphoma/leukemia 11B	B-cell lymphoma/leukemia 11B (BCL-11B) (B-cell CLL/lymphoma 11B) (COUP-TF-interacting protein 2) (Radiation-induced tumor suppressor gene 1 protein) (hRit1)	BC11B	BCL11B CTIP2 RIT1	Homo sapiens (Human)	894	NP_001269166.1;NP_001269167.1;NP_075049.1 [Q9C0K0-2];NP_612808.1 [Q9C0K0-1];	AJ404614;AB043584;
BCL2	yes	no	yes	no	P10415	Apoptosis regulator Bcl-2	Apoptosis regulator Bcl-2	BCL2	BCL2	Homo sapiens (Human)	239	NP_000624.2 [P10415-1];NP_000648.2 [P10415-2];	M13994;M13995;M14745;X06487;AY220759;CH471096;BC027258;S72602;
BCL2A1	yes	no	no	no	Q16548	Bcl-2-related protein A1	Bcl-2-related protein A1 (Bcl-2-like protein 5) (Bcl2-L-5) (Hemopoietic-specific early response protein) (Protein BFL-1) (Protein GRS)	B2LA1	BCL2A1 BCL2L5 BFL1 GRS HBPA1	Homo sapiens (Human)	175	NP_001108207.1 [Q16548-2];NP_004040.1 [Q16548-1];	U27467;U29680;Y09397;AY234180;BT007103;CR541937;CR541962;CH471136;BC016281;
BCL2L1	yes	no	no	no	Q07817	Bcl-2-like protein 1	Bcl-2-like protein 1 (Bcl2-L-1) (Apoptosis regulator Bcl-X)	B2CL1	BCL2L1 BCL2L BCLX	Homo sapiens (Human)	233	NP_001182.1 [Q07817-2];NP_001304848.1 [Q07817-1];NP_001304849.1 [Q07817-1];NP_001304850.1 [Q07817-1];NP_001309168.1 [Q07817-1];NP_001309169.1 [Q07817-1];NP_001309171.1 [Q07817-1];NP_612815.1 [Q07817-1];XP_011527266.1 [Q07817-1];XP_016883482.1 [Q07817-1];	Z23115;Z23116;U72398;CR936637;BT007208;CH471077;CH471077;CH471077;BC019307;
BCL2L11	yes	no	no	no	O43521	Bcl-2-like protein 11	Bcl-2-like protein 11 (Bcl2-L-11) (Bcl2-interacting mediator of cell death)	B2L11	BCL2L11 BIM	Homo sapiens (Human)	198	NP_001191035.1 [O43521-3];NP_001191036.1 [O43521-7];NP_001191037.1 [O43521-8];NP_001191038.1 [O43521-14];NP_001191039.1 [O43521-9];NP_001191040.1 [O43521-15];NP_001191041.1 [O43521-16];NP_001191042.1;NP_006529.1 [O43521-2];NP_619527.1 [O43521-1];NP_619528.1 [O43521-4];NP_619529.1 [O43521-5];NP_619530.1 [O43521-10];NP_619531.1;NP_619532.1 [O43521-11];NP_619533.1;NP_996885.1 [O43521-17];NP_996886.1…	AF032457;AF032458;AB071195;AB071196;AB071197;AB071198;AB071199;AB071200;AY352518;AY305714;AY305715;AY423441;AY423442;AY423443;AY428962;DQ849200;DQ849201;DQ849202;AK290377;AK291269;AC096670;CH471237;CH471237;CH471237;CH471237;CH471237;CH471237;CH471237;CH471237;BC033694;
BCL2L12	yes	no	no	yes	Q9HB09	Bcl-2-like protein 12	Bcl-2-like protein 12 (Bcl2-L-12) (Bcl-2-related proline-rich protein)	B2L12	BCL2L12 BPR	Homo sapiens (Human)	334	NP_001035758.1 [Q9HB09-3];NP_001269445.1;NP_001269446.1 [Q9HB09-2];NP_001269448.1;NP_001269449.1;NP_001269450.1;NP_619580.1 [Q9HB09-1];XP_016882835.1 [Q9HB09-2];	AF289220;AF289220;BC007724;BC104004;BC104005;BC104006;
BCL2L13	yes	yes	yes	yes	Q9BXK5	Bcl-2-like protein 13	Bcl-2-like protein 13 (Bcl2-L-13) (Bcl-rambo) (Protein Mil1)	B2L13	BCL2L13 MIL1 CD003	Homo sapiens (Human)	485	NP_001257658.1 [Q9BXK5-4];NP_001257659.1 [Q9BXK5-4];NP_001257660.1 [Q9BXK5-4];NP_056182.2 [Q9BXK5-1];XP_011544423.1 [Q9BXK5-1];XP_016884217.1 [Q9BXK5-4];XP_016884218.1 [Q9BXK5-4];XP_016884219.1 [Q9BXK5-4];XP_016884220.1 [Q9BXK5-4];XP_016884221.1 [Q9BXK5-4];XP_016884222.1;	AF325209;AF246665;AF183411;CR456521;AK056248;BC007658;BC016037;AF146568;AL133029;
BCL6	yes	no	no	yes	P41182	B-cell lymphoma 6 protein	B-cell lymphoma 6 protein (BCL-6) (B-cell lymphoma 5 protein) (BCL-5) (Protein LAZ-3) (Zinc finger and BTB domain-containing protein 27) (Zinc finger protein 51)	BCL6	BCL6 BCL5 LAZ3 ZBTB27 ZNF51	Homo sapiens (Human)	706	NP_001124317.1 [P41182-1];NP_001128210.1 [P41182-2];NP_001697.2 [P41182-1];XP_005247751.1 [P41182-1];XP_011511364.1 [P41182-2];	Z21943;U00115;EU139066;CH471052;CH471052;BC150184;
BCL7C	yes	no	no	yes	Q8WUZ0	B-cell CLL/lymphoma 7 protein family member C	B-cell CLL/lymphoma 7 protein family member C	BCL7C	BCL7C	Homo sapiens (Human)	217	NP_001273455.1 [Q8WUZ0-2];NP_004756.2 [Q8WUZ0-1];	AJ223980;BC019071;BC058863;
BCL9	yes	no	no	yes	O00512	B-cell CLL/lymphoma 9 protein	B-cell CLL/lymphoma 9 protein (B-cell lymphoma 9 protein) (Bcl-9) (Protein legless homolog)	BCL9	BCL9	Homo sapiens (Human)	1426	NP_004317.2;XP_005273028.1;	Y13620;AL359207;CH471223;
BCL9L	yes	no	no	yes	Q86UU0	B-cell CLL/lymphoma 9-like protein	B-cell CLL/lymphoma 9-like protein (B-cell lymphoma 9-like protein) (BCL9-like protein) (Protein BCL9-2)	BCL9L	BCL9L DLNB11	Homo sapiens (Human)	1499	NP_872363.1 [Q86UU0-1];XP_005271568.1 [Q86UU0-1];XP_006718878.1 [Q86UU0-1];	AY296059;AB094091;CH471065;BC033257;AK122650;AK122882;
BCLAF1	yes	yes	yes	yes	Q9NYF8	Bcl-2-associated transcription factor 1	Bcl-2-associated transcription factor 1 (Btf) (BCLAF1 and THRAP3 family member 1)	BCLF1	BCLAF1 BTF KIAA0164	Homo sapiens (Human)	920	NP_001070908.1 [Q9NYF8-3];NP_001070909.1 [Q9NYF8-4];NP_001287967.1 [Q9NYF8-2];NP_055554.1 [Q9NYF8-1];	AF249273;D79986;CH471051;CH471051;BC047687;BC047887;BC056894;BC063846;BC132780;BC144281;
BCOR	yes	no	no	yes	Q6W2J9	BCL-6 corepressor	BCL-6 corepressor (BCoR)	BCOR	BCOR KIAA1575	Homo sapiens (Human)	1755	NP_001116855.1 [Q6W2J9-2];NP_001116856.1 [Q6W2J9-4];NP_001116857.1 [Q6W2J9-1];NP_060215.4 [Q6W2J9-2];XP_005272673.1 [Q6W2J9-1];XP_005272675.1 [Q6W2J9-1];XP_005272677.1 [Q6W2J9-4];XP_006724599.1 [Q6W2J9-1];XP_011542231.1 [Q6W2J9-1];XP_011542232.1 [Q6W2J9-1];XP_011542233.1 [Q6W2J9-1];XP_016885104.1 [Q6W2J9-2];	AF317391;AF317392;AY316592;AB046795;CH471141;CH471141;CH471141;CH471141;BC009675;BC063536;BC114220;AK000292;AK074286;
BCORL1	yes	no	no	yes	Q5H9F3	BCL-6 corepressor-like protein 1	BCL-6 corepressor-like protein 1 (BCoR-L1) (BCoR-like protein 1)	BCORL	BCORL1	Homo sapiens (Human)	1711	NP_068765.3;	AK074089;AL096777;AK124676;
BCR	yes	no	no	yes	P11274	Breakpoint cluster region protein	Breakpoint cluster region protein (EC 2.7.11.1) (Renal carcinoma antigen NY-REN-26)	BCR	BCR BCR1 D22S11	Homo sapiens (Human)	1271	NP_004318.3 [P11274-1];NP_067585.2 [P11274-2];	Y00661;U07000;AB209991;X02596;M15025;X52828;X52829;X14676;
BCS1L	yes	no	yes	yes	Q9Y276	Mitochondrial chaperone BCS1	Mitochondrial chaperone BCS1 (h-BCS1) (BCS1-like protein)	BCS1	BCS1L BCS1	Homo sapiens (Human)	419	NP_001073335.1;NP_001244271.1;NP_001244272.1;NP_001244273.1;NP_001305765.1;NP_001307646.1;NP_004319.1;XP_006712741.1;XP_016860120.1;XP_016860121.1;	AF026849;AF346835;AF516670;AF038195;AK096210;BX571752;CH471063;BC000416;BC007500;
BDH1	yes	yes	no	yes	Q02338	D-beta-hydroxybutyrate dehydrogenase, mitochondrial	D-beta-hydroxybutyrate dehydrogenase, mitochondrial (EC 1.1.1.30) (3-hydroxybutyrate dehydrogenase) (BDH) (Short chain dehydrogenase/reductase family 9C member 1)	BDH	BDH1 BDH SDR9C1	Homo sapiens (Human)	343	NP_004042.1;NP_976059.1;NP_976060.1;XP_005269409.1;XP_016862496.1;	M93107;CH471191;CH471191;CH471191;CH471191;BC005844;BC011964;BC019317;
BDH2	yes	no	yes	yes	Q9BUT1	3-hydroxybutyrate dehydrogenase type 2	3-hydroxybutyrate dehydrogenase type 2 (EC 1.1.1.-) (EC 1.1.1.30) (Dehydrogenase/reductase SDR family member 6) (Oxidoreductase UCPA) (R-beta-hydroxybutyrate dehydrogenase) (Short chain dehydrogenase/reductase family 15C member 1)	BDH2	BDH2 DHRS6 SDR15C1 UNQ6308/PRO20933	Homo sapiens (Human)	245	NP_064524.3 [Q9BUT1-1];XP_011530430.1 [Q9BUT1-1];XP_016863951.1 [Q9BUT1-1];	AF164790;AY358841;CR457309;AK023323;AK290160;AK300626;BC037277;BC001953;BC095414;
BDP1	yes	no	no	yes	A6H8Y1	Transcription factor TFIIIB component B'' homolog	Transcription factor TFIIIB component B'' homolog (Transcription factor IIIB 150) (TFIIIB150) (Transcription factor-like nuclear regulator)	BDP1	BDP1 KIAA1241 KIAA1689 TFNR	Homo sapiens (Human)	2624	NP_060899.2 [A6H8Y1-1];	AF298151;AF298152;AJ238520;AJ278892;AJ279120;AJ279121;AJ279122;AJ279123;AJ279124;AJ279125;AJ279126;AJ279127;AJ279128;AJ279129;AJ279130;AJ279131;AJ279132;AJ279133;AJ279134;AJ279135;AJ279136;AJ279137;AJ279138;AJ279139;AJ279140;AJ279141;AJ279142;AJ279143;AJ279144;AJ279145;AJ279146;AJ279147;AJ279148;AJ279149;AJ279150;AB033067;AB051476;BX641011;CR749229;CR749289;BC032146;BC146792;AF176695;AK057871;
BECN1	yes	no	no	no	Q14457	Beclin-1	Beclin-1 (Coiled-coil myosin-like BCL2-interacting protein) (Protein GT197) [Cleaved into: Beclin-1-C 35 kDa; Beclin-1-C 37 kDa]	BECN1	BECN1 GT197	Homo sapiens (Human)	450	NP_001300927.1;NP_001300928.1;NP_001300929.1;NP_003757.1;	AF077301;AF139131;AK312651;BC010276;L38932;
BECN1P1	yes	no	no	yes	A8MW95	Beclin-2	Beclin-2 (Beclin-1 autophagy-related pseudogene 1) (Beclin-1-like protein 1)	BECN2	BECN2 BECN1L1 BECN1P1	Homo sapiens (Human)	431	NP_001277622.1;	HM031116;
BEND7	yes	no	no	yes	E5RFC0	BEN domain-containing protein 7	Deleted.	E5RFC0
BET1	yes	no	yes	no	O15155	BET1 homolog	BET1 homolog (hBET1) (Golgi vesicular membrane-trafficking protein p18)	BET1	BET1	Homo sapiens (Human)	118	NP_001304668.1 [O15155-2];NP_005859.1 [O15155-1];	AF007551;AC006378;CH471091;BC000899;BC012595;
BET1L	yes	no	yes	no	Q9NYM9	BET1-like protein	BET1-like protein (Golgi SNARE with a size of 15 kDa) (GOS-15) (GS15) (Vesicle transport protein GOS15)	BET1L	BET1L GS15	Homo sapiens (Human)	111	NP_001092257.1;	AF234160;AK022958;BC008971;
BGN	yes	yes	yes	yes	P21810	Biglycan	Biglycan (Bone/cartilage proteoglycan I) (PG-S1)	PGS1	BGN SLRR1A	Homo sapiens (Human)	368	NP_001702.1;XP_016885213.1;	J04599;M65153;M65152;BT007323;CH471172;CH471172;BC002416;BC004244;U11686;
BHLHB9	yes	no	no	yes	Q6PI77	Protein BHLHb9	Protein BHLHb9 (bHLHb9) (Transcription regulator of 60 kDa) (p60TRP)	BHLH9	BHLHB9 KIAA1701	Homo sapiens (Human)	547	NP_001135996.1;NP_001135997.1;NP_001135998.1;NP_001135999.1;NP_001136000.1;NP_001136001.1;NP_001136002.1;NP_085142.1;	AF547055;AB051488;CH471190;BC041409;
BHLHE22	yes	no	no	yes	Q8NFJ8	Class E basic helix-loop-helix protein 22	Class E basic helix-loop-helix protein 22 (bHLHe22) (Class B basic helix-loop-helix protein 5) (bHLHb5) (Trinucleotide repeat-containing gene 20 protein)	BHE22	BHLHE22 BHLHB5 TNRC20	Homo sapiens (Human)	381	NP_689627.1;	AF504925;BK000273;
BHMT	yes	no	no	yes	Q93088	Betaine--homocysteine S-methyltransferase 1	Betaine--homocysteine S-methyltransferase 1 (EC 2.1.1.5)	BHMT1	BHMT	Homo sapiens (Human)	406	NP_001704.2;	U50929;AF118378;AF118371;AF118372;AF118373;AF118374;AF118375;AF118376;AF118377;BC012616;
BICC1	yes	no	no	yes	Q9H694	Protein bicaudal C homolog 1	Protein bicaudal C homolog 1 (Bic-C)	BICC1	BICC1	Homo sapiens (Human)	974	NP_001073981.1 [Q9H694-1];	AK026129;
BICD1	yes	no	no	yes	Q96G01	Protein bicaudal D homolog 1	Protein bicaudal D homolog 1 (Bic-D 1)	BICD1	BICD1	Homo sapiens (Human)	975	NP_001003398.1 [Q96G01-4];NP_001705.2 [Q96G01-1];	U90028;U90030;AK290188;CH471116;
BICD2	yes	no	no	yes	Q8TD16	Protein bicaudal D homolog 2	Protein bicaudal D homolog 2 (Bic-D 2)	BICD2	BICD2 KIAA0699	Homo sapiens (Human)	824	NP_001003800.1 [Q8TD16-2];NP_056065.1 [Q8TD16-1];	AY052562;AB014599;BC004296;BC073970;
BID	yes	yes	yes	yes	P55957	BH3-interacting domain death agonist	BH3-interacting domain death agonist (p22 BID) (BID) [Cleaved into: BH3-interacting domain death agonist p15 (p15 BID); BH3-interacting domain death agonist p13 (p13 BID); BH3-interacting domain death agonist p11 (p11 BID)]	BID	BID	Homo sapiens (Human)	195	NP_001187.1 [P55957-1];NP_001231496.1 [P55957-1];NP_001231498.1 [P55957-4];NP_001231499.1 [P55957-4];NP_001231501.1 [P55957-4];NP_932070.1 [P55957-2];NP_932071.1 [P55957-4];	AF042083;AF250233;AY005151;AF087891;CR456389;CR407603;AY309922;BC009197;BC022072;BC033634;BC036364;
BIN1	yes	no	no	yes	O00499	Myc box-dependent-interacting protein 1	Myc box-dependent-interacting protein 1 (Amphiphysin II) (Amphiphysin-like protein) (Box-dependent myc-interacting protein 1) (Bridging integrator 1)	BIN1	BIN1 AMPHL	Homo sapiens (Human)	593	NP_001307561.1 [O00499-10];NP_001307562.1;NP_001307569.1;NP_001307570.1;NP_001307571.1;NP_004296.1 [O00499-8];NP_647593.1 [O00499-1];NP_647594.1 [O00499-5];NP_647595.1 [O00499-3];NP_647596.1 [O00499-11];NP_647597.1 [O00499-2];NP_647598.1 [O00499-6];NP_647599.1 [O00499-4];NP_647600.1 [O00499-7];NP_647601.1 [O00499-9];	AF004015;AF070576;AF001383;U68485;AF043898;AF043899;AF043900;AF043901;U87558;AF068914;AF068915;AF068916;AF068917;AF068918;U84004;U83999;U84001;U84002;U84003;U84004;U83999;U84001;U84002;U84003;AL713697;AC012508;CH471103;
BIN2	yes	no	no	yes	Q9UBW5	Bridging integrator 2	Bridging integrator 2 (Breast cancer-associated protein 1)	BIN2	BIN2 BRAP1	Homo sapiens (Human)	565	NP_001276936.1 [Q9UBW5-3];NP_001276937.1 [Q9UBW5-2];NP_001276938.1;NP_057377.3 [Q9UBW5-1];	AF146531;AB032698;AB032710;AK000783;AK300211;BC047686;
BIRC2	yes	no	no	no	Q13490	Baculoviral IAP repeat-containing protein 2	Baculoviral IAP repeat-containing protein 2 (EC 2.3.2.27) (Cellular inhibitor of apoptosis 1) (C-IAP1) (IAP homolog B) (Inhibitor of apoptosis protein 2) (hIAP-2) (hIAP2) (RING finger protein 48) (RING-type E3 ubiquitin transferase BIRC2) (TNFR2-TRAF-signaling complex protein 2)	BIRC2	BIRC2 API1 MIHB RNF48	Homo sapiens (Human)	618	NP_001157.1 [Q13490-1];NP_001243092.1 [Q13490-1];NP_001243095.1 [Q13490-2];	L49431;U45879;U37547;AK303197;DQ068066;BC016174;BC028578;
BIRC6	yes	no	no	yes	Q9NR09	Baculoviral IAP repeat-containing protein 6	Baculoviral IAP repeat-containing protein 6 (EC 2.3.2.27) (BIR repeat-containing ubiquitin-conjugating enzyme) (BRUCE) (RING-type E3 ubiquitin transferase BIRC6) (Ubiquitin-conjugating BIR domain enzyme apollon) (APOLLON)	BIRC6	BIRC6 KIAA1289	Homo sapiens (Human)	4857	NP_057336.3;	AF265555;AB033115;
BIVM	yes	no	no	yes	Q86UB2	Basic immunoglobulin-like variable motif-containing protein	Basic immunoglobulin-like variable motif-containing protein	BIVM	BIVM	Homo sapiens (Human)	503	NP_001153068.1 [Q86UB2-2];NP_060163.2 [Q86UB2-1];	BC051813;BC112339;AK000166;
BLM	yes	no	no	yes	P54132	Bloom syndrome protein	Bloom syndrome protein (EC 3.6.4.12) (DNA helicase, RecQ-like type 2) (RecQ2) (RecQ protein-like 3)	BLM	BLM RECQ2 RECQL3	Homo sapiens (Human)	1417	NP_000048.1;NP_001274175.1;NP_001274176.1;NP_001274177.1;	U39817;AY886902;BC093622;BC101567;BC115030;BC115032;
BLMH	yes	no	yes	yes	Q13867	Bleomycin hydrolase	Bleomycin hydrolase (BH) (BLM hydrolase) (BMH) (EC 3.4.22.40)	BLMH	BLMH	Homo sapiens (Human)	455	NP_000377.1;	X92106;BT007018;AK223403;AK312896;CH471159;BC003616;AF091082;
BLVRA	yes	yes	yes	yes	P53004	Biliverdin reductase A	Biliverdin reductase A (BVR A) (EC 1.3.1.24) (Biliverdin-IX alpha-reductase)	BIEA	BLVRA BLVR BVR	Homo sapiens (Human)	296	NP_000703.2;NP_001240752.1;XP_011513776.1;XP_016868009.1;	U34877;X93086;AK291862;AY616754;AC004939;AC004985;BC005902;BC008456;
BLVRB	yes	yes	yes	yes	P30043	Flavin reductase (NADPH)	Flavin reductase (NADPH) (FR) (EC 1.5.1.30) (Biliverdin reductase B) (BVR-B) (EC 1.3.1.24) (Biliverdin-IX beta-reductase) (Green heme-binding protein) (GHBP) (NADPH-dependent diaphorase) (NADPH-flavin reductase) (FLR)	BLVRB	BLVRB FLR	Homo sapiens (Human)	206	NP_000704.1;	D26308;D32143;AK312137;AY340485;CH471126;BC109371;
BMP2K	yes	no	no	yes	Q9NSY1	BMP-2-inducible protein kinase	BMP-2-inducible protein kinase (BIKe) (EC 2.7.11.1)	BMP2K	BMP2K BIKE HRIHFB2017	Homo sapiens (Human)	1161	NP_060063.2 [Q9NSY1-2];NP_942595.1 [Q9NSY1-1];	AK075278;AK292147;AL137275;AL137661;AC098818;BC036021;AF527532;AB015331;
BMP8A	yes	no	no	yes	Q7Z5Y6	Bone morphogenetic protein 8A	Bone morphogenetic protein 8A (BMP-8A)	BMP8A	BMP8A	Homo sapiens (Human)	402	NP_861525.2;	AY303954;
BMS1	yes	yes	no	yes	Q14692	Ribosome biogenesis protein BMS1 homolog	Ribosome biogenesis protein BMS1 homolog (Ribosome assembly protein BMS1 homolog)	BMS1	BMS1 BMS1L KIAA0187	Homo sapiens (Human)	1282	NP_055568.3;XP_005271903.1;XP_011538704.1;	D80009;CH471160;BC043345;BC150252;
BNC1	yes	no	no	yes	Q01954	Zinc finger protein basonuclin-1	Zinc finger protein basonuclin-1	BNC1	BNC1 BNC	Homo sapiens (Human)	994	NP_001288135.1;NP_001708.3;	L03427;U59694;U59692;U59693;
BOD1L1	yes	no	no	yes	Q8NFC6	Biorientation of chromosomes in cell division protein 1-like 1	Biorientation of chromosomes in cell division protein 1-like 1	BD1L1	BOD1L1 BOD1L FAM44A KIAA1327	Homo sapiens (Human)	3051	NP_683692.2;	AF528529;BC016987;BC065546;BC087835;AK025965;AB037748;AL137350;
BOLA2	yes	yes	yes	yes	Q9H3K6	BolA-like protein 2	BolA-like protein 2	BOLA2	BOLA2 BOLA2A My016; BOLA2B	Homo sapiens (Human)	86	NP_001026997.1;NP_001034271.1 [Q9H3K6-1];NP_001307508.1;XP_016855107.1;	AF060511;BC022832;BC130401;BC130403;BC137532;BC137534;BC144688;
BOP1	yes	yes	yes	yes	Q14137	Ribosome biogenesis protein BOP1	Ribosome biogenesis protein BOP1 (Block of proliferation 1 protein)	BOP1	BOP1 KIAA0124	Homo sapiens (Human)	746	NP_056016.1 [Q14137-1];	AB060694;BC001086;BC005160;BC007274;BC013787;BC013980;BC017674;D50914;
BPGM	yes	no	no	yes	P07738	Bisphosphoglycerate mutase	Bisphosphoglycerate mutase (BPGM) (EC 5.4.2.4) (2,3-bisphosphoglycerate mutase, erythrocyte) (2,3-bisphosphoglycerate synthase) (EC 5.4.2.11) (2,3-diphosphoglycerate mutase) (DPGM) (BPG-dependent PGAM)	PMGE	BPGM	Homo sapiens (Human)	259	NP_001280014.1;NP_001715.1;NP_954655.1;XP_011514829.1;	X04327;M23068;M23067;AK315439;CH236950;CH471070;BC017050;
BPHL	yes	yes	yes	yes	Q86WA6	Valacyclovir hydrolase	Valacyclovir hydrolase (VACVase) (Valacyclovirase) (EC 3.1.-.-) (Biphenyl hydrolase-like protein) (Biphenyl hydrolase-related protein) (Bph-rp) (Breast epithelial mucin-associated antigen) (MCNAA)	BPHL	BPHL MCNAA	Homo sapiens (Human)	291	NP_001289706.1 [Q86WA6-2];NP_004323.2 [Q86WA6-1];	X81372;AJ617684;CH471087;BC106901;X57653;
BPIFA1	yes	no	yes	no	Q9NP55	BPI fold-containing family A member 1	BPI fold-containing family A member 1 (Lung-specific protein X) (Nasopharyngeal carcinoma-related protein) (Palate lung and nasal epithelium clone protein) (Secretory protein in upper respiratory tracts) (Short PLUNC1) (SPLUNC1) (Tracheal epithelium-enriched protein) (Von Ebner protein Hl)	BPIA1	BPIFA1 LUNX NASG PLUNC SPLUNC1 SPURT UNQ787/PRO1606	Homo sapiens (Human)	256	NP_001230122.1 [Q9NP55-1];NP_057667.1 [Q9NP55-1];NP_570913.1 [Q9NP55-1];	AF214562;AF172993;AF158745;AB024937;AF439448;AF417256;AF417257;AF421369;AY359020;AK292778;DQ846869;CH471077;CH471077;CH471077;BC012549;
BPIFB2	yes	no	yes	no	Q8N4F0	BPI fold-containing family B member 2	BPI fold-containing family B member 2 (Bactericidal/permeability-increasing protein-like 1) (BPI-like 1) (Long palate, lung and nasal epithelium carcinoma-associated protein 2) (RYSR)	BPIB2	BPIFB2 BPIL1 C20orf184 LPLUNC2 UNQ2489/PRO5776	Homo sapiens (Human)	458	NP_079503.1;	AF465765;AY358723;AK172819;CH471077;BC034415;
BPNT1	yes	no	no	yes	O95861	3'(2'),5'-bisphosphate nucleotidase 1	3'(2'),5'-bisphosphate nucleotidase 1 (EC 3.1.3.7) (Bisphosphate 3'-nucleotidase 1) (PAP-inositol 1,4-phosphatase) (PIP)	BPNT1	BPNT1	Homo sapiens (Human)	308	NP_001273078.1 [O95861-3];NP_001273079.1 [O95861-4];NP_001273080.1 [O95861-3];NP_006076.4 [O95861-1];XP_005273057.1 [O95861-1];XP_016855532.1 [O95861-4];	AF125042;AJ249339;AK291943;AK298476;AK300777;CH471100;CH471100;BC017801;
BPTF	yes	no	no	yes	Q12830	Nucleosome-remodeling factor subunit BPTF	Nucleosome-remodeling factor subunit BPTF (Bromodomain and PHD finger-containing transcription factor) (Fetal Alz-50 clone 1 protein) (Fetal Alzheimer antigen)	BPTF	BPTF FAC1 FALZ	Homo sapiens (Human)	3046	NP_004450.3 [Q12830-4];NP_872579.2 [Q12830-2];	AB032251;U05237;AY282495;BC067234;
BRAF	yes	no	no	no	P15056	Serine/threonine-protein kinase B-raf	Serine/threonine-protein kinase B-raf (EC 2.7.11.1) (Proto-oncogene B-Raf) (p94) (v-Raf murine sarcoma viral oncogene homolog B1)	BRAF	BRAF BRAF1 RAFB1	Homo sapiens (Human)	766	NP_004324.2;	M95712;AC006344;EU600171;AC006347;CH236950;BC101757;BC112079;X65187;M21001;AM989472;AM989473;AM989474;AM989475;AM989476;AM989477;
BRAF_pS445	yes	no	no	no		Serine/threonine-protein kinase B-raf (phosphorylated form)
BRAP	yes	no	no	yes	Q7Z569	BRCA1-associated protein	BRCA1-associated protein (EC 2.3.2.27) (BRAP2) (Impedes mitogenic signal propagation) (IMP) (RING finger protein 52) (RING-type E3 ubiquitin transferase BRAP2) (Renal carcinoma antigen NY-REN-63)	BRAP	BRAP RNF52	Homo sapiens (Human)	592	NP_006759.3 [Q7Z569-1];	AF035620;AY332222;AK299326;CH471054;BC136698;BC136699;AF035950;
BRCA1	yes	no	no	yes	P38398	Breast cancer type 1 susceptibility protein	Breast cancer type 1 susceptibility protein (EC 2.3.2.27) (RING finger protein 53) (RING-type E3 ubiquitin transferase BRCA1)	BRCA1	BRCA1 RNF53	Homo sapiens (Human)	1863	NP_009225.1 [P38398-1];NP_009228.2 [P38398-8];NP_009229.2 [P38398-3];NP_009230.2 [P38398-6];NP_009231.2 [P38398-7];	U14680;L78833;U64805;AF005068;DQ190450;DQ190451;DQ190452;DQ190453;DQ190454;DQ190455;DQ190456;AY273801;BC072418;BC115037;
BRCA2	yes	no	no	yes	P51587	Breast cancer type 2 susceptibility protein	Breast cancer type 2 susceptibility protein (Fanconi anemia group D1 protein)	BRCA2	BRCA2 FACD FANCD1	Homo sapiens (Human)	3418	NP_000050.2;	X95152;X95153;X95154;X95155;X95156;X95157;X95158;X95159;X95160;X95161;X95162;X95163;X95164;X95165;X95166;X95167;X95168;X95169;X95170;X95171;X95172;X95173;X95174;X95175;X95176;X95177;U43746;AY436640;Z74739;Z73359;
BRD1	yes	no	no	yes	O95696	Bromodomain-containing protein 1	Bromodomain-containing protein 1 (BR140-like protein) (Bromodomain and PHD finger-containing protein 2)	BRD1	BRD1 BRL BRPF2	Homo sapiens (Human)	1058	NP_001291737.1 [O95696-2];NP_001291738.1 [O95696-1];XP_016884204.1 [O95696-2];XP_016884205.1 [O95696-2];XP_016884206.1;	AF005067;CR456408;AK292428;CH471138;
BRD2	yes	no	no	yes	P25440	Bromodomain-containing protein 2	Bromodomain-containing protein 2 (O27.1.1) (Really interesting new gene 3 protein)	BRD2	BRD2 KIAA9001 RING3	Homo sapiens (Human)	801	NP_001106653.1 [P25440-1];NP_001186384.1 [P25440-2];NP_001186385.1 [P25440-3];NP_001278915.1 [P25440-4];NP_005095.1 [P25440-1];	X62083;M80613;X96670;Z96104;D42040;BX647233;BX648109;AL832722;CH471081;CH471081;BC063840;
BRD3	yes	no	no	yes	Q15059	Bromodomain-containing protein 3	Bromodomain-containing protein 3 (RING3-like protein)	BRD3	BRD3 KIAA0043 RING3L	Homo sapiens (Human)	726	NP_031397.1 [Q15059-1];XP_006717354.1 [Q15059-1];XP_011517354.1 [Q15059-1];	D26362;AY513270;CH471090;CH471090;BC032124;
BRD4	yes	no	no	yes	O60885	Bromodomain-containing protein 4	Bromodomain-containing protein 4 (Protein HUNK1)	BRD4	BRD4 HUNK1	Homo sapiens (Human)	1362	NP_001317313.1 [O60885-3];NP_055114.1 [O60885-2];NP_490597.1 [O60885-1];XP_011526156.1 [O60885-1];XP_011526158.1 [O60885-2];	AF386649;Y12059;AC004798;CH471106;BC035266;AY166680;
BRD7	yes	no	no	yes	Q9NPI1	Bromodomain-containing protein 7	Bromodomain-containing protein 7 (75 kDa bromodomain protein) (Protein CELTIX-1)	BRD7	BRD7 BP75 CELTIX1	Homo sapiens (Human)	651	NP_001167455.1 [Q9NPI1-2];NP_037395.2 [Q9NPI1-1];	AF213969;AJ271881;AF152604;BC001611;BC050728;BC094706;AK027308;AK074613;
BRD8	yes	no	no	yes	Q9H0E9	Bromodomain-containing protein 8	Bromodomain-containing protein 8 (Skeletal muscle abundant protein) (Skeletal muscle abundant protein 2) (Thyroid hormone receptor coactivating protein of 120 kDa) (TrCP120) (p120)	BRD8	BRD8 SMAP SMAP2	Homo sapiens (Human)	1235	NP_001157798.1 [Q9H0E9-4];NP_001287890.1;NP_001287891.1;NP_001287895.1 [Q9H0E9-3];NP_006687.3 [Q9H0E9-2];NP_631938.1 [Q9H0E9-1];	X87613;AL136823;AB209079;BC008039;BC008076;AF016270;X94234;
BRE	yes	no	yes	yes	Q9NXR7	BRISC and BRCA1-A complex member 2	BRISC and BRCA1-A complex member 2 (BRCA1-A complex subunit BRE) (BRCA1/BRCA2-containing complex subunit 45) (Brain and reproductive organ-expressed protein)	BABA2	BABAM2 BRCC45 BRE	Homo sapiens (Human)	383	NP_001248769.1 [Q9NXR7-3];NP_001316041.1 [Q9NXR7-2];NP_001316042.1 [Q9NXR7-1];NP_004890.2 [Q9NXR7-1];NP_954661.1 [Q9NXR7-2];NP_954662.1 [Q9NXR7-4];NP_954663.1 [Q9NXR7-4];NP_954664.1 [Q9NXR7-2];	L38616;AF420605;AY438031;AF015767;AF420602;AF420603;AK000097;AK291086;AC021171;AC096552;CH471053;CH471053;CH471053;CH471053;BC001251;
BRI3BP	yes	no	yes	no	Q8WY22	BRI3-binding protein	BRI3-binding protein (I3-binding protein) (Cervical cancer 1 proto-oncogene-binding protein KG19) (HCCRBP-1)	BRI3B	BRI3BP KG19	Homo sapiens (Human)	251	NP_542193.3;	AF284094;BC034525;AF283671;
BRIP1	yes	no	no	yes	Q9BX63	Fanconi anemia group J protein	Fanconi anemia group J protein (Protein FACJ) (EC 3.6.4.13) (ATP-dependent RNA helicase BRIP1) (BRCA1-associated C-terminal helicase 1) (BRCA1-interacting protein C-terminal helicase 1) (BRCA1-interacting protein 1)	FANCJ	BRIP1 BACH1 FANCJ	Homo sapiens (Human)	1249	NP_114432.2 [Q9BX63-1];	AF360549;CH471179;CH471179;CH471179;CH471179;BC101472;BC101474;AK074713;
BRIX1	yes	no	no	yes	Q8TDN6	Ribosome biogenesis protein BRX1 homolog	Ribosome biogenesis protein BRX1 homolog (Brix domain-containing protein 2)	BRX1	BRIX1 BRIX BXDC2	Homo sapiens (Human)	353	NP_060791.3;	AF347667;AY364244;AK289610;CH471119;BC001546;BC036741;
BRK1	yes	no	no	yes	Q8WUW1	Protein BRICK1	Protein BRICK1 (BRK1)	BRK1	BRK1 C3orf10 HSPC300 MDS027	Homo sapiens (Human)	75	NP_060932.2 [Q8WUW1-1];	AY148219;AY148220;AF161418;AK312155;CH471055;BC001067;BC007929;BC019303;
BROX	yes	yes	yes	yes	Q5VW32	BRO1 domain-containing protein BROX	BRO1 domain-containing protein BROX (BRO1 domain- and CAAX motif-containing protein)	BROX	BROX BROFTI C1orf58	Homo sapiens (Human)	411	NP_001275508.1 [Q5VW32-2];NP_001275509.1 [Q5VW32-2];NP_001275510.1;NP_653296.2 [Q5VW32-1];XP_005273122.2;XP_011507516.1 [Q5VW32-1];XP_016855863.1 [Q5VW32-1];	AB276123;AK056983;AK315930;CH471100;BC113635;BC113637;BC143811;
BRPF1	yes	no	no	yes	P55201	Peregrin	Peregrin (Bromodomain and PHD finger-containing protein 1) (Protein Br140)	BRPF1	BRPF1 BR140	Homo sapiens (Human)	1214	NP_001003694.1 [P55201-2];NP_001305978.1 [P55201-4];NP_001305979.1 [P55201-3];NP_004625.2 [P55201-1];	M91585;AF176815;AK293865;AL713696;CH471055;BC053851;
BRS3	yes	no	no	yes	P32247	Bombesin receptor subtype-3	Bombesin receptor subtype-3 (BRS-3)	BRS3	BRS3	Homo sapiens (Human)	399	NP_001718.1;	L08893;X76498;AY585193;
BRSK1	yes	no	no	yes	Q8TDC3	Serine/threonine-protein kinase BRSK1	Serine/threonine-protein kinase BRSK1 (EC 2.7.11.1) (Brain-selective kinase 1) (EC 2.7.11.26) (Brain-specific serine/threonine-protein kinase 1) (BR serine/threonine-protein kinase 1) (Serine/threonine-protein kinase SAD-B) (Synapses of Amphids Defective homolog 1) (SAD1 homolog) (hSAD1)	BRSK1	BRSK1 KIAA1811 SAD1 SADB	Homo sapiens (Human)	778	NP_115806.1 [Q8TDC3-1];	AY458602;AY505124;HQ830199;AF479826;AF479827;AL831945;AL834275;AB058714;BC016681;
BRWD1	yes	no	no	yes	Q9NSI6	Bromodomain and WD repeat-containing protein 1	Bromodomain and WD repeat-containing protein 1 (WD repeat-containing protein 9)	BRWD1	BRWD1 C21orf107 WDR9	Homo sapiens (Human)	2320	NP_001007247.1 [Q9NSI6-4];NP_061836.2 [Q9NSI6-1];NP_387505.1 [Q9NSI6-2];	AJ238214;AJ292465;AJ292466;AB080586;AB080587;BC064602;AL163279;AJ222636;
BSDC1	yes	no	no	yes	Q9NW68	BSD domain-containing protein 1	BSD domain-containing protein 1	BSDC1	BSDC1 UNQ2494/PRO5781	Homo sapiens (Human)	430	NP_001137360.1 [Q9NW68-7];NP_001137361.1 [Q9NW68-8];NP_001137362.1 [Q9NW68-9];NP_001287887.1 [Q9NW68-3];NP_060515.3 [Q9NW68-1];	AY358230;AK001138;AK021440;AK297604;AK300231;AK300306;AK304477;CR457252;BX641056;CR749228;CH471059;BC026322;BC028381;
BSG	yes	yes	yes	yes	P35613	Basigin	Basigin (5F7) (Collagenase stimulatory factor) (Extracellular matrix metalloproteinase inducer) (EMMPRIN) (Leukocyte activation antigen M6) (OK blood group antigen) (Tumor cell-derived collagenase stimulatory factor) (TCSF) (CD antigen CD147)	BASI	BSG UNQ6505/PRO21383	Homo sapiens (Human)	385	NP_001309172.1 [P35613-2];NP_001719.2 [P35613-1];NP_940991.1 [P35613-2];NP_940992.1 [P35613-3];NP_940993.1 [P35613-4];XP_016882662.1 [P35613-1];	X64364;D45131;L10240;M87879;L20471;AF042854;AF042848;AF042849;AF042850;AF042851;AF042852;AF042853;AB072923;AB085790;AF548371;GU557064;GU557065;AY358113;AY942196;AC005559;CH471242;CH471242;BC009040;
BSN	yes	no	no	yes	Q9UPA5	Protein bassoon	Protein bassoon (Zinc finger protein 231)	BSN	BSN KIAA0434 ZNF231	Homo sapiens (Human)	3926	NP_003449.2;	AF052224;Y18448;Y18449;Y18450;Y18451;AB007894;
BSPRY	yes	no	no	yes	Q5W0U4	B box and SPRY domain-containing protein	B box and SPRY domain-containing protein	BSPRY	BSPRY	Homo sapiens (Human)	402	NP_001304872.1;NP_001304873.1 [Q5W0U4-2];NP_060158.2 [Q5W0U4-1];	AJ276691;CH471090;BC001477;AK000157;AK092607;
BST1	yes	no	no	yes	Q10588	ADP-ribosyl cyclase/cyclic ADP-ribose hydrolase 2	ADP-ribosyl cyclase/cyclic ADP-ribose hydrolase 2 (EC 3.2.2.6) (ADP-ribosyl cyclase 2) (Bone marrow stromal antigen 1) (BST-1) (Cyclic ADP-ribose hydrolase 2) (cADPr hydrolase 2) (CD antigen CD157)	BST1	BST1	Homo sapiens (Human)	318	NP_004325.2 [Q10588-1];XP_011512183.1 [Q10588-2];	D21878;AB175627;BT019502;AK312497;AC114744;CH471069;BC012095;
BST2	yes	no	yes	yes	Q10589	Bone marrow stromal antigen 2	Bone marrow stromal antigen 2 (BST-2) (HM1.24 antigen) (Tetherin) (CD antigen CD317)	BST2	BST2	Homo sapiens (Human)	180	NP_004326.1 [Q10589-1];	D28137;AK223124;AK291099;CH471106;BC033873;
BTAF1	yes	no	no	yes	O14981	TATA-binding protein-associated factor 172	TATA-binding protein-associated factor 172 (EC 3.6.4.-) (ATP-dependent helicase BTAF1) (B-TFIID transcription factor-associated 170 kDa subunit) (TAF(II)170) (TBP-associated factor 172) (TAF-172)	BTAF1	BTAF1 TAF172	Homo sapiens (Human)	1849	NP_003963.1 [O14981-1];	AJ001017;AF038362;AK303554;AF166118;
BTBD11	yes	no	no	yes	A6QL63	Ankyrin repeat and BTB/POZ domain-containing protein BTBD11	Ankyrin repeat and BTB/POZ domain-containing protein BTBD11 (BTB/POZ domain-containing protein 11)	BTBDB	BTBD11	Homo sapiens (Human)	1104	NP_001017523.1 [A6QL63-5];NP_001018082.1 [A6QL63-1];NP_001334872.1 [A6QL63-2];	AK091276;AK124835;AK127295;CH471054;CH471054;BC093627;BC093629;BC101561;BC101563;BC146824;AY373588;
BTBD18	yes	no	no	yes	B2RXH4	BTB/POZ domain-containing protein 18	BTB/POZ domain-containing protein 18	BTBDI	BTBD18	Homo sapiens (Human)	712	NP_001138573.1;XP_011543514.1;XP_016873616.1;XP_016873617.1;	CH471076;BC157853;BC157854;
BTBD2	yes	no	no	yes	Q9BX70	BTB/POZ domain-containing protein 2	BTB/POZ domain-containing protein 2	BTBD2	BTBD2	Homo sapiens (Human)	525	NP_060267.2 [Q9BX70-1];XP_011526429.1 [Q9BX70-2];	AF355797;AK000393;AK027481;CR457230;AC004678;AC005306;AC005306;BC000564;BC008035;BC053986;BC094820;AL360275;
BTD	yes	no	no	yes	P43251	Biotinidase	Biotinidase (Biotinase) (EC 3.5.1.12)	BTD	BTD	Homo sapiens (Human)	543	NP_000051.1;NP_001268652.1 [P43251-4];NP_001268653.1 [P43251-4];NP_001268654.1 [P43251-4];NP_001310511.1 [P43251-4];XP_011532343.1 [P43251-4];XP_016862577.1 [P43251-4];	U03274;AF018631;AF018630;AK294301;AK297033;AK301838;AK313252;CH471055;BC012099;
BTF3	yes	yes	yes	yes	P20290	Transcription factor BTF3	Transcription factor BTF3 (Nascent polypeptide-associated complex subunit beta) (NAC-beta) (RNA polymerase B transcription factor 3)	BTF3	BTF3 NACB OK/SW-cl.8	Homo sapiens (Human)	206	NP_001032726.1 [P20290-1];NP_001198.2 [P20290-2];	X53280;X53281;M90357;M90352;X74070;AB062126;BT007120;AK291125;CH471084;BC008062;
BTF3L4	yes	no	no	yes	Q96K17	Transcription factor BTF3 homolog 4	Transcription factor BTF3 homolog 4 (Basic transcription factor 3-like 4)	BT3L4	BTF3L4	Homo sapiens (Human)	158	NP_001129969.1 [Q96K17-2];NP_001230696.1 [Q96K17-3];NP_689478.1 [Q96K17-1];	AK027750;AK027582;CH471059;CH471059;CH471059;CH471059;CH471059;BC022371;BC070378;
BTNL8	yes	no	no	yes	Q6UX41	Butyrophilin-like protein 8	Butyrophilin-like protein 8	BTNL8	BTNL8 UNQ702/PRO1347	Homo sapiens (Human)	500	NP_001035552.1 [Q6UX41-1];NP_001153179.1 [Q6UX41-6];NP_001153180.1 [Q6UX41-3];NP_001153181.1 [Q6UX41-7];NP_001153182.1 [Q6UX41-4];NP_079126.1 [Q6UX41-5];	AY358523;AK025111;AK296597;AK298687;CH471165;BC119696;
BTRC	yes	no	no	yes	Q9Y297	F-box/WD repeat-containing protein 1A	F-box/WD repeat-containing protein 1A (E3RSIkappaB) (Epididymis tissue protein Li 2a) (F-box and WD repeats protein beta-TrCP) (pIkappaBalpha-E3 receptor subunit)	FBW1A	BTRC BTRCP FBW1A FBXW1A	Homo sapiens (Human)	605	NP_003930.1 [Q9Y297-2];NP_378663.1 [Q9Y297-1];	AF101784;Y14153;AF129530;GU727631;AK313353;CH471066;CH471066;BC027994;
BUB3	yes	yes	yes	yes	O43684	Mitotic checkpoint protein BUB3	Mitotic checkpoint protein BUB3	BUB3	BUB3	Homo sapiens (Human)	328	NP_001007794.1 [O43684-2];NP_004716.1 [O43684-1];	AF047472;AF047473;AF053304;AF081496;AK312546;CH471066;CH471066;CH471066;BC005138;BC022438;
BUD13	yes	no	no	yes	Q9BRD0	BUD13 homolog	BUD13 homolog	BUD13	BUD13	Homo sapiens (Human)	619	NP_001153208.1 [Q9BRD0-2];NP_116114.1 [Q9BRD0-1];	AK057832;AK289635;CH471065;BC006350;
BUD31	yes	no	no	yes	P41223	Protein BUD31 homolog	Protein BUD31 homolog (Protein EDG-2) (Protein G10 homolog)	BUD31	BUD31 EDG2	Homo sapiens (Human)	144	NP_003901.2 [P41223-1];XP_005250727.1 [P41223-2];XP_005250728.1 [P41223-2];XP_005250731.1;XP_016868249.1 [P41223-2];XP_016868250.1 [P41223-2];XP_016868251.1;	U11861;S77329;AK297784;AK316477;CR456951;CH236956;CH471091;CH471091;CH471091;CH471091;BC022821;BC104670;
BYSL	yes	yes	no	yes	Q13895	Bystin	Bystin	BYST	BYSL ENP1	Homo sapiens (Human)	437	NP_004044.3;	BC007340;BC050645;BC062627;L36720;
BZRAP1	yes	no	no	yes	O95153	Peripheral-type benzodiazepine receptor-associated protein 1	Peripheral-type benzodiazepine receptor-associated protein 1 (PRAX-1) (Peripheral benzodiazepine receptor-interacting protein) (PBR-IP) (RIMS-binding protein 1) (RIM-BP1) (TSPO-associated protein 1)	RIMB1	TSPOAP1 BZRAP1 KIAA0612 RBP1 RIMBP1	Homo sapiens (Human)	1857	NP_001248764.1;NP_004749.2 [O95153-1];NP_077729.1 [O95153-2];XP_006722236.1;	AF039571;AB014512;BC031401;
BZW1	yes	yes	yes	yes	Q7L1Q6	Basic leucine zipper and W2 domain-containing protein 1	Basic leucine zipper and W2 domain-containing protein 1 (Protein Orf)	BZW1	BZW1 BZAP45 KIAA0005	Homo sapiens (Human)	419	NP_001193996.1 [Q7L1Q6-1];NP_001193997.1 [Q7L1Q6-3];NP_001193998.1 [Q7L1Q6-4];NP_001308617.1 [Q7L1Q6-1];NP_001308619.1 [Q7L1Q6-1];NP_001308620.1;NP_001308622.1;NP_001308623.1;NP_055485.2 [Q7L1Q6-2];	D13630;AK297227;AK301511;AC007163;BC001804;BC026303;Z70221;
BZW2	yes	yes	yes	yes	Q9Y6E2	Basic leucine zipper and W2 domain-containing protein 2	Basic leucine zipper and W2 domain-containing protein 2	BZW2	BZW2 HSPC028 MSTP017	Homo sapiens (Human)	419	NP_001153239.1 [Q9Y6E2-1];NP_054757.1 [Q9Y6E2-1];XP_006715769.1;XP_006715770.1 [Q9Y6E2-1];XP_006715771.1 [Q9Y6E2-1];	AF110323;AF083246;AK001218;AK027837;CH236948;CH471073;CH471073;BC003056;BC008453;BC009597;BC107757;
C10orf10	yes	no	no	yes	Q9NTK1	Protein DEPP1	Protein DEPP1 (Decidual protein induced by progesterone) (Fasting-induced gene protein) (FIG)	DEPP1	DEPP1 C10orf10 DEPP FIG	Homo sapiens (Human)	212	NP_008952.1;	AB022718;AB025244;AL136653;AK002191;AK312496;CH471160;BC011402;
C10orf113	yes	no	no	yes	Q5VZT2	Putative uncharacterized protein C10orf113	Putative uncharacterized protein C10orf113	CJ113	C10orf113	Homo sapiens (Human)	155	NP_001010896.2;NP_001170954.1;	BC140744;
C10orf12	yes	no	no	yes	Q8N655	chromosome 10 open reading frame 12(C10orf12)	Ligand-dependent corepressor (LCoR) (Mblk1-related protein 2)	LCOR	LCOR C10orf12 KIAA1795 MLR2	Homo sapiens (Human)	433	NP_001164236.1 [Q96JN0-1];NP_001164237.1 [Q96JN0-2];NP_001333445.1 [Q96JN0-3];NP_115816.2 [Q96JN0-1];XP_016872275.1;XP_016872276.1;XP_016872277.1;	AB058698;AL834245;AL832106;AL832044;AL049938;CH471066;CH471066;CH471066;BC024315;BC053359;AK023084;
C10orf35	yes	yes	no	no	Q96D05	Protein FAM241B	Protein FAM241B	F241B	FAM241B C10orf35	Homo sapiens (Human)	121	NP_660349.1 [Q96D05-1];XP_005269663.1 [Q96D05-2];XP_005269665.1 [Q96D05-1];XP_011537757.1 [Q96D05-1];XP_016871325.1 [Q96D05-1];	BC013587;
C10orf47	yes	yes	no	no	Q86WR7	Proline and serine-rich protein 2	Proline and serine-rich protein 2	PRSR2	PROSER2 C10orf47	Homo sapiens (Human)	435	NP_694988.3 [Q86WR7-1];XP_011517740.1 [Q86WR7-1];XP_016871517.1 [Q86WR7-1];	CH471072;CH471072;BC017269;BC029134;BC048800;
C10orf54	yes	no	no	yes	Q9H7M9	V-type immunoglobulin domain-containing suppressor of T-cell activation	V-type immunoglobulin domain-containing suppressor of T-cell activation (Platelet receptor Gi24) (Stress-induced secreted protein-1) (Sisp-1) (V-set domain-containing immunoregulatory receptor) (V-set immunoregulatory receptor)	VISTA	VSIR C10orf54 SISP1 VISTA PP2135 UNQ730/PRO1412	Homo sapiens (Human)	311	NP_071436.1;	AY265805;EF506490;AF289594;AK024449;AY358379;BC020568;BC127257;
C10orf58	yes	yes	no	no	Q9BRX8	Peroxiredoxin-like 2A	Peroxiredoxin-like 2A (Peroxiredoxin-like 2 activated in M-CSF stimulated monocytes) (Protein PAMM) (Redox-regulatory protein FAM213A)	PXL2A	PRXL2A C10orf58 FAM213A PAMM PRO2290 PSEC0139 UNQ611/PRO1198	Homo sapiens (Human)	229	NP_001230707.1 [Q9BRX8-1];NP_001230708.1 [Q9BRX8-1];NP_001230709.1 [Q9BRX8-1];NP_001230710.1 [Q9BRX8-2];NP_001230711.1;NP_115709.3 [Q9BRX8-1];XP_011538567.1 [Q9BRX8-1];XP_011538568.1 [Q9BRX8-1];	AY359059;AK315440;AK074643;AK075447;BC005871;AF305824;
C10orf71	yes	no	no	yes	Q711Q0	Cardiac-enriched FHL2-interacting protein	Cardiac-enriched FHL2-interacting protein	CEFIP	CEFIP C10orf71	Homo sapiens (Human)	1435	NP_001128668.1 [Q711Q0-1];XP_005269533.1 [Q711Q0-1];XP_005269534.1 [Q711Q0-1];XP_005269535.1 [Q711Q0-1];	BC126413;AJ311357;
C10orf76	yes	no	no	yes	Q5T2E6	Armadillo-like helical domain-containing protein 3	Armadillo-like helical domain-containing protein 3	ARMD3	ARMH3 C10orf76	Homo sapiens (Human)	689	NP_078817.2 [Q5T2E6-1];XP_011538453.1 [Q5T2E6-1];	AK023176;
C10orf90	yes	no	no	yes	Q96M02	(E2-independent) E3 ubiquitin-conjugating enzyme FATS	(E2-independent) E3 ubiquitin-conjugating enzyme FATS (EC 2.3.2.-) (Centrosomal protein C10orf90) (E2/E3 hybrid ubiquitin-protein ligase FATS) (Fragile-site associated tumor suppressor homolog) (FATS)	CJ090	C10orf90 FATS	Homo sapiens (Human)	699	NP_001004298.2 [Q96M02-1];	BC021140;BC140898;BC146869;AK057500;AF435960;
C11orf30	yes	no	no	yes	Q7Z589	BRCA2-interacting transcriptional repressor EMSY	BRCA2-interacting transcriptional repressor EMSY	EMSY	EMSY C11orf30 GL002	Homo sapiens (Human)	1322	NP_001287871.1 [Q7Z589-7];NP_001287872.1 [Q7Z589-5];NP_001287873.1 [Q7Z589-4];NP_064578.2 [Q7Z589-1];	AJ430203;CH471076;BC029375;BC033404;BC117265;BC143370;BC143374;BC143376;AK023651;AY070433;AF226047;
C11orf54	yes	no	yes	yes	Q9H0W9	Ester hydrolase C11orf54	Ester hydrolase C11orf54 (EC 3.1.-.-)	CK054	C11orf54 LP4947 PTD012	Homo sapiens (Human)	315	NP_001272996.1 [Q9H0W9-1];NP_001272997.1 [Q9H0W9-1];NP_001272998.1 [Q9H0W9-1];NP_001272999.1 [Q9H0W9-2];NP_001273000.1;NP_054758.2 [Q9H0W9-3];XP_006718887.1;XP_011541083.1 [Q9H0W9-1];XP_011541084.1 [Q9H0W9-1];XP_016873102.1;XP_016873103.1;XP_016873104.1;XP_016873105.1;	AF092133;AL136605;CR533538;AY203960;AK292215;CH471065;BC007110;BC012298;
C11orf58	yes	no	no	yes	O00193	Small acidic protein	Small acidic protein	SMAP	SMAP C11orf58	Homo sapiens (Human)	183	NP_055082.1;	U51678;CR456882;AK315382;CH471064;BC007103;BC016352;BC020937;BC103747;
C11orf63	yes	no	no	yes	Q6NUN7	Jhy protein homolog	Jhy protein homolog	JHY	JHY C11orf63	Homo sapiens (Human)	778	NP_079082.2 [Q6NUN7-1];NP_954575.1 [Q6NUN7-2];XP_005271737.1;XP_011541311.1;	AK027207;AK291625;CH471065;BC009820;BC068507;
C11orf83	yes	no	yes	no	Q6UW78	Ubiquinol-cytochrome-c reductase complex assembly factor 3	Ubiquinol-cytochrome-c reductase complex assembly factor 3 (Assembly factor CBP4 homolog)	UQCC3	UQCC3 C11orf83 UNQ655/PRO1286	Homo sapiens (Human)	93	NP_001078841.1;	AY358935;BC090057;
C11orf95	yes	no	no	yes	C9JLR9	Uncharacterized protein C11orf95	Uncharacterized protein C11orf95	CK095	C11orf95	Homo sapiens (Human)	678	NP_001138408.1;	AB231751;
C11orf96	yes	no	no	yes	Q7Z7L8	Uncharacterized protein C11orf96	Uncharacterized protein C11orf96 (Protein Ag2 homolog)	CK096	C11orf96 AG2	Homo sapiens (Human)	435	NP_001138505.1;	BC052560;
C12orf42	yes	no	no	yes	Q96LP6	Uncharacterized protein C12orf42	Uncharacterized protein C12orf42	CL042	C12orf42	Homo sapiens (Human)	360	NP_001092806.1 [Q96LP6-1];NP_001265348.1 [Q96LP6-2];NP_001265349.1 [Q96LP6-2];NP_940923.2 [Q96LP6-1];XP_011536594.1 [Q96LP6-1];XP_011536595.1 [Q96LP6-1];XP_016874765.1 [Q96LP6-1];	AK058052;BC044617;BC117392;BC117394;
C12ORF5	yes	no	no	yes	Q9NQ88	Fructose-2,6-bisphosphatase TIGAR	Fructose-2,6-bisphosphatase TIGAR (EC 3.1.3.46) (TP53-induced glycolysis and apoptosis regulator) (TP53-induced glycolysis regulatory phosphatase)	TIGAR	TIGAR C12orf5	Homo sapiens (Human)	270	NP_065108.1;	AJ272206;AY425618;AK313226;CH471116;BC012340;
C12orf57	yes	no	no	yes	Q99622	Protein C10	Protein C10	C10	C12orf57 C10	Homo sapiens (Human)	126	NP_001288763.1;NP_612434.1;	U47924;AK311912;CH471116;BC009925;
C14orf159	yes	no	no	yes	Q7Z3D6	D-glutamate cyclase, mitochondrial	D-glutamate cyclase, mitochondrial (EC 4.2.1.48)	GLUCM	DGLUCY C14orf159 UNQ2439/PRO5000	Homo sapiens (Human)	616	NP_001095836.1 [Q7Z3D6-1];NP_001095837.1 [Q7Z3D6-1];NP_001095838.1 [Q7Z3D6-2];NP_001095839.1 [Q7Z3D6-5];NP_001273399.1 [Q7Z3D6-2];NP_001273400.1 [Q7Z3D6-1];NP_001273401.1 [Q7Z3D6-3];NP_001273402.1 [Q7Z3D6-6];NP_079228.4 [Q7Z3D6-1];	AY358516;AK022564;AK023200;AK024603;AK097294;BX161393;BX247989;BX248060;BX248294;BX248782;BX537970;BC009182;BC010614;BC065558;
C14orf166	yes	yes	yes	yes	Q9Y224	RNA transcription, translation and transport factor protein	RNA transcription, translation and transport factor protein (CLE7 homolog) (CLE) (hCLE)	RTRAF	RTRAF C14orf166 CGI-99	Homo sapiens (Human)	244	NP_057123.1;	AF100755;AF151857;BC001722;
C16orf58	yes	no	no	yes	Q96GQ5	RUS1 family protein C16orf58	RUS1 family protein C16orf58	RUS1	C16orf58	Homo sapiens (Human)	468	NP_073581.2 [Q96GQ5-1];	AK023930;AK092580;AK222913;BC000822;BC009308;
C16orf59	yes	no	no	yes	Q7L2K0	Tubulin epsilon and delta complex protein 2	Tubulin epsilon and delta complex protein 2	TEDC2	TEDC2 C16orf59	Homo sapiens (Human)	433	NP_079384.2 [Q7L2K0-1];	AK023971;AK301929;CR457319;CH471112;BC008882;BC018719;
C16orf62	yes	no	no	yes	Q7Z3J2	VPS35 endosomal protein sorting factor-like	VPS35 endosomal protein sorting factor-like (Esophageal cancer-associated protein)	VP35L	VPS35L C16orf62 101F10.2	Homo sapiens (Human)	963	NP_064710.4 [Q7Z3J2-1];	AF461052;AK024693;AK290286;BX537867;AL833428;BC014900;BC050464;BC058845;AL136744;AC002550;
C16orf71	yes	no	no	yes	Q8IYS4	Uncharacterized protein C16orf71	Uncharacterized protein C16orf71	CP071	C16orf71	Homo sapiens (Human)	520	NP_631909.2;XP_016878465.1;	AF447587;BC035024;
C16orf96	yes	no	no	yes	A6NNT2	Uncharacterized protein C16orf96	Uncharacterized protein C16orf96	CP096	C16orf96	Homo sapiens (Human)	1141	NP_001138483.1;XP_011520777.1;
C17orf28	yes	no	yes	no	Q8IV36	Protein HID1	Protein HID1 (Down-regulated in multiple cancers 1) (HID1 domain-containing protein) (Protein hid-1 homolog)	HID1	HID1 C17orf28 DMC1	Homo sapiens (Human)	788	NP_085133.1 [Q8IV36-1];XP_005257283.1 [Q8IV36-2];	AK074401;BC032219;BC035372;AL137556;
C17orf47	yes	no	no	yes	Q8NEP4	Uncharacterized protein C17orf47	Uncharacterized protein C17orf47	CQ047	C17orf47	Homo sapiens (Human)	570	NP_001033793.2;	AK097440;BC022189;
C17orf49	yes	no	no	yes	Q8IXM2	Chromatin complexes subunit BAP18	Chromatin complexes subunit BAP18 (BPTF-associated protein of 18 kDa)	BAP18	BAP18 C17orf49	Homo sapiens (Human)	172	NP_001136270.1 [Q8IXM2-3];NP_001136271.1 [Q8IXM2-2];NP_777553.1 [Q8IXM2-1];	AK295795;CH471108;BC040036;BC040148;
C17orf61	yes	no	yes	no	Q8N2U0	Transmembrane protein 256	Transmembrane protein 256	TM256	TMEM256 C17orf61	Homo sapiens (Human)	113	NP_689979.1;	BC030270;
C17orf62	yes	yes	yes	no	Q9BQA9	Cytochrome b-245 chaperone 1	Cytochrome b-245 chaperone 1 (Essential for reactive oxygen species protein) (Eros)	CYBC1	CYBC1 C17orf62 EROS	Homo sapiens (Human)	187	NP_001028218.1 [Q9BQA9-1];NP_001093877.1 [Q9BQA9-1];NP_001093878.1 [Q9BQA9-2];NP_001180582.1 [Q9BQA9-1];NP_001180583.1 [Q9BQA9-1];NP_001180584.1 [Q9BQA9-1];NP_001180586.1 [Q9BQA9-1];XP_006722356.1 [Q9BQA9-2];XP_016880563.1 [Q9BQA9-1];XP_016880564.1;XP_016880565.1 [Q9BQA9-1];XP_016880566.1 [Q9BQA9-1];XP_016880567.1 [Q9BQA9-2];	AK054876;CH471099;BC004171;BC003595;
C17orf75	yes	yes	yes	yes	Q9HAS0	Protein Njmu-R1	Protein Njmu-R1	NJMU	C17orf75	Homo sapiens (Human)	396	NP_071739.2;	AF305686;BC026017;BC035715;BC047325;BC054035;
C17orf85	yes	no	no	yes	Q53F19	Nuclear cap-binding protein subunit 3	Nuclear cap-binding protein subunit 3 (Protein ELG)	NCBP3	NCBP3 C17orf85	Homo sapiens (Human)	620	NP_001107590.1 [Q53F19-1];XP_016880318.1 [Q53F19-2];	AJ277841;AK125048;AK223470;CH471108;BC010707;
C19orf10	yes	no	yes	yes	Q969H8	Myeloid-derived growth factor	Myeloid-derived growth factor (MYDGF)	MYDGF	MYDGF C19orf10	Homo sapiens (Human)	173	NP_061980.1;	AC005594;AC005339;CH471139;CH471139;BC003639;BC010129;BC014655;AL365373;AL365374;
C19orf25	yes	no	no	yes	Q9UFG5	UPF0449 protein C19orf25	UPF0449 protein C19orf25	CS025	C19orf25	Homo sapiens (Human)	118	NP_689695.2 [Q9UFG5-1];XP_005259563.1 [Q9UFG5-1];XP_006722716.1 [Q9UFG5-1];	AK093985;AK075267;AL122089;BC018441;
C19orf43	yes	no	no	yes	Q9BQ61	Telomerase RNA component interacting RNase	Telomerase RNA component interacting RNase (EC 3.1.13.-) (Exoribonuclease TRIR)	TRIR	TRIR C19orf43	Homo sapiens (Human)	176	NP_001316667.1;NP_076943.1;	BC000216;BC004533;BC015347;
C19orf47	yes	no	no	yes	Q8N9M1	Uncharacterized protein C19orf47	Uncharacterized protein C19orf47	CS047	C19orf47	Homo sapiens (Human)	422	NP_001243369.1 [Q8N9M1-1];NP_001243370.1;XP_016881784.1 [Q8N9M1-3];	AK094207;AL834131;BC023623;BC027935;
C19orf57	yes	no	no	yes	Q0VDD7	Uncharacterized protein C19orf57	Uncharacterized protein C19orf57 (Pre-T/NK cell-associated protein 3B3)	CS057	C19orf57	Homo sapiens (Human)	668	NP_077299.3 [Q0VDD7-2];	AK097431;BC002891;BC012945;BC119719;L17327;
C19orf68	yes	no	no	yes	Q86XI8	Uncharacterized protein ZSWIM9	Uncharacterized protein ZSWIM9	ZSWM9	ZSWIM9 C19orf68	Homo sapiens (Human)	627	NP_955373.3 [Q86XI8-2];XP_006723268.1 [Q86XI8-2];	BC043386;
C1orf101	yes	no	no	yes	Q5SY80	Cation channel sperm-associated protein subunit epsilon	Cation channel sperm-associated protein subunit epsilon (CatSper-epsilon) (CatSperepsilon)	CTSRE	CATSPERE C1orf101	Homo sapiens (Human)	951	NP_001124429.1 [Q5SY80-1];NP_001229269.1 [Q5SY80-3];NP_776168.1 [Q5SY80-2];XP_011542441.1 [Q5SY80-3];XP_011542444.1 [Q5SY80-3];XP_011542451.1 [Q5SY80-3];XP_016856435.1 [Q5SY80-3];XP_016856438.1 [Q5SY80-3];XP_016856439.1 [Q5SY80-3];	AK302609;AK303059;CH471148;BC032859;
C1orf106	yes	no	no	yes	Q3KP66	Innate immunity activator protein	Innate immunity activator protein	INAVA	INAVA C1orf106	Homo sapiens (Human)	663	NP_001136041.1 [Q3KP66-3];NP_060735.3 [Q3KP66-1];XP_011508056.1 [Q3KP66-3];XP_011508057.1 [Q3KP66-3];	AK001583;AK001763;AK303885;AK316510;BC106877;
C1orf116	yes	no	no	yes	Q9BW04	Specifically androgen-regulated gene protein	Specifically androgen-regulated gene protein	SARG	SARG C1orf116	Homo sapiens (Human)	601	NP_001077393.1 [Q9BW04-2];NP_076427.2 [Q9BW04-1];XP_005273316.1 [Q9BW04-2];XP_006711593.1 [Q9BW04-1];XP_011508275.1 [Q9BW04-2];	AY352640;AK093826;CH471100;BC000765;AL832940;
C1orf167	yes	no	no	yes	Q5SNV9	Uncharacterized protein C1orf167	Uncharacterized protein C1orf167	CA167	C1orf167	Homo sapiens (Human)	1468	NP_001010881.1;	AL833926;AL834308;
C1orf198	yes	yes	yes	yes	Q9H425	Uncharacterized protein C1orf198	Uncharacterized protein C1orf198	CA198	C1orf198	Homo sapiens (Human)	327	NP_001129966.1 [Q9H425-3];NP_001129967.1 [Q9H425-2];NP_116189.1 [Q9H425-1];XP_016858088.1 [Q9H425-2];	AK027431;AK096166;AK292433;CH471098;BC066649;
C1orf94	yes	no	no	yes	Q6P1W5	Uncharacterized protein C1orf94	Uncharacterized protein C1orf94	CA094	C1orf94	Homo sapiens (Human)	598	NP_001128206.1 [Q6P1W5-1];NP_116273.2 [Q6P1W5-2];	AK123355;CH471059;CH471059;BC007637;BC064845;
C1QA	yes	no	no	yes	P02745	Complement C1q subcomponent subunit A	Complement C1q subcomponent subunit A	C1QA	C1QA	Homo sapiens (Human)	245	NP_001334394.1;NP_001334395.1;NP_057075.1;	AF135157;AY789471;AL158086;AK311980;AL158086;CH471134;BC030153;BC071986;
C1QB	yes	yes	yes	yes	P02746	Complement C1q subcomponent subunit B	Complement C1q subcomponent subunit B	C1QB	C1QB	Homo sapiens (Human)	253	NP_000482.3;XP_011540361.1;	BC008983;X03084;M36278;
C1QBP	yes	yes	no	yes	Q07021	Complement component 1 Q subcomponent-binding protein, mitochondrial	Complement component 1 Q subcomponent-binding protein, mitochondrial (ASF/SF2-associated protein p32) (Glycoprotein gC1qBP) (C1qBP) (Hyaluronan-binding protein 1) (Mitochondrial matrix protein p32) (gC1q-R protein) (p33) (SF2AP32)	C1QBP	C1QBP GC1QBP HABP1 SF2P32	Homo sapiens (Human)	282	NP_001203.1;	L04636;X75913;AF338439;BT019898;BT019899;DQ372108;BC000435;BC013731;M69039;AF275902;
C1QC	yes	yes	yes	yes	P02747	Complement C1q subcomponent subunit C	Complement C1q subcomponent subunit C	C1QC	C1QC C1QG	Homo sapiens (Human)	245	NP_001107573.1;NP_001334548.1;NP_758957.2;	AF087892;AK057792;BC009016;
C1QL2	yes	no	no	yes	Q7Z5L3	Complement C1q-like protein 2	Complement C1q-like protein 2 (C1q and tumor necrosis factor-related protein 10) (C1q/TNF-related protein 10)	C1QL2	C1QL2 CTRP10	Homo sapiens (Human)	287	NP_872334.2;	AF525315;
C1QTNF2	yes	no	no	yes	Q9BXJ5	Complement C1q tumor necrosis factor-related protein 2	Complement C1q tumor necrosis factor-related protein 2	C1QT2	C1QTNF2 CTRP2 UNQ6349/PRO21054	Homo sapiens (Human)	285	NP_114114.2;	AF329836;AY358839;BC011699;BC054506;
C1QTNF3	yes	no	no	yes	Q9BXJ4	Complement C1q tumor necrosis factor-related protein 3	Complement C1q tumor necrosis factor-related protein 3 (Collagenous repeat-containing sequence 26 kDa protein) (CORS26) (Secretory protein CORS26)	C1QT3	C1QTNF3 CTRP3 UNQ753/PRO1484	Homo sapiens (Human)	246	NP_112207.1 [Q9BXJ4-1];NP_852100.3 [Q9BXJ4-3];	AF329837;AF326976;EU399231;EU399232;AY358388;AK295968;AK315921;AK075533;BX640995;CH471118;BC112925;BC120990;AF173888;
C1QTNF5	yes	no	no	yes	Q9BXJ0	Complement C1q tumor necrosis factor-related protein 5	Complement C1q tumor necrosis factor-related protein 5	C1QT5	C1QTNF5 CTRP5 UNQ303/PRO344	Homo sapiens (Human)	243	NP_001265360.1;NP_056460.1;	AF329841;AJ862823;AY358383;CH471065;EF444994;BC029485;AL110261;
C1QTNF7	yes	no	no	yes	Q9BXJ2	Complement C1q tumor necrosis factor-related protein 7	Complement C1q tumor necrosis factor-related protein 7	C1QT7	C1QTNF7 CTRP7	Homo sapiens (Human)	289	NP_001128642.1 [Q9BXJ2-2];NP_001128643.1 [Q9BXJ2-1];NP_114117.1 [Q9BXJ2-1];XP_011512074.1 [Q9BXJ2-2];XP_011512075.1 [Q9BXJ2-1];	AF329839;AK314802;BC022187;BC024015;
C1QTNF9	yes	no	no	yes	P0C862	Complement C1q and tumor necrosis factor-related protein 9A	Complement C1q and tumor necrosis factor-related protein 9A (Complement C1q and tumor necrosis factor-related protein 9)	C1T9A	C1QTNF9 C1QTNF9A UNQ6503/PRO21380	Homo sapiens (Human)	333	NP_001290066.1;NP_001290067.1;NP_848635.2;	AY358145;BC040438;
C1R	yes	no	no	yes	P00736	Complement C1r subcomponent	Complement C1r subcomponent (EC 3.4.21.41) (Complement component 1 subcomponent r) [Cleaved into: Complement C1r subcomponent heavy chain; Complement C1r subcomponent light chain]	C1R	C1R	Homo sapiens (Human)	705	NP_001724.3;	M14058;X04701;AB083037;CR749540;BC035220;
C1S	yes	no	no	yes	P09871	Complement C1s subcomponent	Complement C1s subcomponent (EC 3.4.21.42) (C1 esterase) (Complement component 1 subcomponent s) [Cleaved into: Complement C1s subcomponent heavy chain; Complement C1s subcomponent light chain]	C1S	C1S	Homo sapiens (Human)	688	NP_001333779.1;NP_001725.1;NP_958850.1;XP_005253817.1;	X06596;M18767;J04080;CH471116;CH471116;BC056903;AB009076;
C2	yes	no	no	yes	P06681	Complement C2	Complement C2 (EC 3.4.21.43) (C3/C5 convertase) [Cleaved into: Complement C2b fragment; Complement C2a fragment]	CO2	C2	Homo sapiens (Human)	752	NP_000054.2 [P06681-1];NP_001139375.1 [P06681-3];NP_001171534.1 [P06681-2];	X04481;M26301;L09708;L09706;L09707;AF019413;AY349611;AK298311;AK300892;BC043484;M15549;M15082;
C20orf108	yes	yes	no	no	Q96KR6	Protein FAM210B, mitochondrial	Protein FAM210B, mitochondrial	F210B	FAM210B C20orf108 PSEC0265	Homo sapiens (Human)	192	NP_543011.2;	AJ311123;AK075565;AK314768;CH471077;CH471077;BC017725;
C20orf202	yes	no	no	yes	A1L168	Uncharacterized protein C20orf202	Uncharacterized protein C20orf202	CT202	C20orf202	Homo sapiens (Human)	122	NP_001009612.1;	BC127730;BC127731;
C20orf30	yes	yes	no	no	Q96A57	Transmembrane protein 230	Transmembrane protein 230	TM230	TMEM230 C20orf30 HSPC274 UNQ2432/PRO4992	Homo sapiens (Human)	120	NP_001009923.1 [Q96A57-2];NP_001009924.1 [Q96A57-1];NP_001009925.1 [Q96A57-1];NP_001317913.1 [Q96A57-1];NP_001317914.1 [Q96A57-1];NP_001317915.1 [Q96A57-1];NP_054864.3 [Q96A57-1];XP_016883325.1 [Q96A57-1];	AF161392;AY359115;AK315606;CH471133;CH471133;CH471133;CH471133;CH471133;BC070212;BC009768;BC009769;BC009770;BC011990;BC015113;BC110408;
C21orf33	yes	no	no	yes	P30042	chromosome 21 open reading frame 33(C21orf33)	Glutamine amidotransferase-like class 1 domain-containing protein 3A, mitochondrial	GAL3A	GATD3A C21orf33	Homo sapiens (Human)	268	NP_004640.4 [P0DPI2-1];	AP001753;AB001517;AB001517;D86060;
C22orf28	yes	yes	yes	no	Q9Y3I0	RNA-splicing ligase RtcB homolog	RNA-splicing ligase RtcB homolog (EC 6.5.1.8) (3'-phosphate/5'-hydroxy nucleic acid ligase)	RTCB	RTCB C22orf28 HSPC117	Homo sapiens (Human)	505	NP_055121.1;	AL050255;AF161466;AF155658;CR457175;CR456450;AK312503;CH471095;BC000151;BC002970;BC010308;BC016707;AL137272;
C2CD2L	yes	no	no	yes	O14523	Phospholipid transfer protein C2CD2L	Phospholipid transfer protein C2CD2L (C2 domain-containing protein 2-like) (C2CD2-like) (Transmembrane protein 24)	C2C2L	C2CD2L KIAA0285 TMEM24 DLNB23	Homo sapiens (Human)	706	NP_001277403.1 [O14523-1];NP_055622.3 [O14523-2];	AB094094;BC010071;BC021254;BC022219;BC033083;BC052246;AB006623;
C2CD3	yes	no	no	yes	Q4AC94	C2 domain-containing protein 3	C2 domain-containing protein 3	C2CD3	C2CD3	Homo sapiens (Human)	2353	NP_001273506.1 [Q4AC94-5];NP_056346.3 [Q4AC94-1];	AB231763;AB231764;AK091397;AK125894;BC035599;BC110508;AL080220;AL833903;
C2CD4A	yes	no	no	yes	Q8NCU7	C2 calcium-dependent domain-containing protein 4A	C2 calcium-dependent domain-containing protein 4A (Nuclear-localized factor 1) (Protein FAM148A)	C2C4A	C2CD4A FAM148A NLF1	Homo sapiens (Human)	369	NP_997205.2;	AF504646;
C2CD4C	yes	no	no	yes	Q8TF44	C2 calcium-dependent domain-containing protein 4C	C2 calcium-dependent domain-containing protein 4C (Nuclear-localized factor 3) (Protein FAM148C)	C2C4C	C2CD4C FAM148C KIAA1957 NLF3	Homo sapiens (Human)	421	NP_001129735.1;	AB075837;AL834341;
C2orf16	yes	no	no	yes	Q68DN1	Uncharacterized protein C2orf16	Uncharacterized protein C2orf16	CB016	C2orf16	Homo sapiens (Human)	1984	NP_115642.3;	AL834384;CR749335;AC074091;BC140828;AL136898;
C2orf18	yes	yes	yes	no	Q8N357	Solute carrier family 35 member F6	Solute carrier family 35 member F6 (ANT2-binding protein) (ANT2BP) (Transport and Golgi organization 9 homolog)	S35F6	SLC35F6 C2orf18 UNQ3047/PRO9863	Homo sapiens (Human)	371	NP_060347.2;	AY358820;AK000562;AK075164;CR457243;AK222929;AC011740;CH471053;CH471053;BC028081;
C2orf50	yes	no	no	yes	Q96LR7	Uncharacterized protein C2orf50	Uncharacterized protein C2orf50	CB050	C2orf50	Homo sapiens (Human)	162	NP_872306.1;XP_006711920.1;XP_006711921.1;XP_006711922.1;	AK057872;AK292828;CH471053;CH471053;BC120930;
C2orf71	yes	no	no	yes	A6NGG8	Photoreceptor cilium actin regulator	Photoreceptor cilium actin regulator	PCARE	PCARE C2orf71	Homo sapiens (Human)	1288	NP_001025054.1;
C3	yes	yes	yes	yes	P01024	Complement C3	Complement C3 (C3 and PZP-like alpha-2-macroglobulin domain-containing protein 1) [Cleaved into: Complement C3 beta chain; C3-beta-c (C3bc); Complement C3 alpha chain; C3a anaphylatoxin; Acylation stimulating protein (ASP) (C3adesArg); Complement C3b alpha' chain; Complement C3c alpha' chain fragment 1; Complement C3dg fragment; Complement C3g fragment; Complement C3d fragment; Complement C3f fra…	CO3	C3 CPAMD1	Homo sapiens (Human)	1663	NP_000055.2;	K02765;AY513239;CH471139;BC150179;BC150200;
C3orf1	yes	yes	no	no	Q9NPL8	Complex I assembly factor TIMMDC1, mitochondrial	Complex I assembly factor TIMMDC1, mitochondrial (Protein M5-14) (Translocase of inner mitochondrial membrane domain-containing protein 1) (TIMM domain containing-protein 1)	TIDC1	TIMMDC1 C3orf1 UNQ247/PRO284	Homo sapiens (Human)	285	NP_057673.2;	AF210057;AL390077;AL390090;AL390094;AF139077;AL136622;AY358633;CR457158;CR533524;CH471052;CH471052;BC012341;
C3orf20	yes	no	no	yes	Q8ND61	Uncharacterized protein C3orf20	Uncharacterized protein C3orf20	CC020	C3orf20	Homo sapiens (Human)	904	NP_001171886.1 [Q8ND61-2];NP_001171887.1 [Q8ND61-2];NP_115513.4 [Q8ND61-1];	AL136781;AL834386;BC030599;BC038406;
C4A	yes	no	yes	yes	P0C0L4	Complement C4-A	Complement C4-A (Acidic complement C4) (C3 and PZP-like alpha-2-macroglobulin domain-containing protein 2) [Cleaved into: Complement C4 beta chain; Complement C4-A alpha chain; C4a anaphylatoxin; C4b-A; C4d-A; Complement C4 gamma chain]	CO4A	C4A CO4 CPAMD2	Homo sapiens (Human)	1744	NP_001002029.3;NP_001239133.1 [P0C0L4-2];NP_009224.2 [P0C0L4-1];	K02403;M59815;M59816;L26261;AB209989;BC012372;BC063289;BC144546;BC146673;BC146849;BC151204;BC171786;M14824;X77491;AY379925;AY379926;AY379927;AY379928;AY379929;AY379930;AY379931;AY379932;AY379933;AY379934;AY379935;AY379960;AY379962;AY379963;AY379964;AY379965;AY379966;U77886;V00502;K00830;
C4B	yes	no	yes	yes	P0C0L5	Complement C4-B	Complement C4-B (Basic complement C4) (C3 and PZP-like alpha-2-macroglobulin domain-containing protein 3) [Cleaved into: Complement C4 beta chain; Complement C4-B alpha chain; C4a anaphylatoxin; C4b-B; C4d-B; Complement C4 gamma chain]	CO4B	C4B CO4 CPAMD3; C4B_2	Homo sapiens (Human)	1744	NP_001002029.3;NP_001229752.1;	U24578;AF019413;AY379860;AY379862;AY379864;AY379866;AY379868;AY379870;AY379872;AY379874;AY379876;AY379878;AY379880;AY379882;AY379884;AY379886;AY379888;AY379890;AY379892;AY379894;AY379896;AY379898;AY379900;AY379902;AY379904;AY379906;AY379908;AY379910;AY379912;AY379914;AY379916;AY379918;AY379920;AY379922;AY379924;AY379959;AY379936;AY379937;AY379938;AY379939;AY379940;AY379941;AY379942;AY379943;AY379…
C4BPA	yes	no	no	yes	P04003	C4b-binding protein alpha chain	C4b-binding protein alpha chain (C4bp) (Proline-rich protein) (PRP)	C4BPA	C4BPA C4BP	Homo sapiens (Human)	597	NP_000706.1;XP_005273308.1;XP_005273309.1;	M31452;M62486;M62475;M62476;M62477;M62478;M62479;M62480;M62481;M62482;M62484;M62485;AK313164;CH471100;CH471100;BC022312;X07853;X04284;X04296;X02865;
C4orf27	yes	no	no	yes	Q9NWY4	Histone PARylation factor 1	Histone PARylation factor 1	HPF1	HPF1 C4orf27	Homo sapiens (Human)	346	NP_060337.2;	AL136673;AK000541;BC010367;
C5	yes	no	no	yes	P01031	Complement C5	Complement C5 (C3 and PZP-like alpha-2-macroglobulin domain-containing protein 4) [Cleaved into: Complement C5 beta chain; Complement C5 alpha chain; C5a anaphylatoxin; Complement C5 alpha' chain]	CO5	C5 CPAMD4	Homo sapiens (Human)	1676	NP_001304092.1;NP_001726.2;	M57729;DQ400449;CH471090;BC113738;BC113740;M65134;
C5orf42	yes	no	no	yes	Q9H799	Ciliogenesis and planar polarity effector 1	Ciliogenesis and planar polarity effector 1 (Protein JBTS17)	CPLN1	CPLANE1 C5orf42 JBTS17	Homo sapiens (Human)	3197	NP_075561.3 [Q9H799-1];	BC028410;BC074774;BC144069;BC150594;AK023293;AK024779;AK026735;AK096581;
C6	yes	no	no	yes	P13671	Complement component C6	Complement component C6	CO6	C6	Homo sapiens (Human)	934	NP_000056.2;NP_001108603.2;	J05064;J05024;X72177;AB126592;BC035723;J04506;
C6orf10	yes	no	no	yes	Q5SRN2	Testis-expressed basic protein 1	Testis-expressed basic protein 1 (Uncharacterized protein C6orf10)	TSBP1	TSBP1 C6orf10	Homo sapiens (Human)	563	NP_001273403.1 [Q5SRN2-3];NP_001273404.1;NP_006772.3 [Q5SRN2-1];	AL034394;AL035445;AL034394;AL035445;AL035445;AL034394;AL035445;AL034394;BC034774;
C6orf115	yes	yes	no	no	Q9P1F3	Costars family protein ABRACL	Costars family protein ABRACL (ABRA C-terminal-like protein)	ABRAL	ABRACL C6orf115 HSPC280 PRO2013	Homo sapiens (Human)	81	NP_067066.1;XP_016866640.1;	AF116682;AF161398;CH471051;BC014953;
C6orf132	yes	no	no	yes	Q5T0Z8	Uncharacterized protein C6orf132	Uncharacterized protein C6orf132	CF132	C6orf132	Homo sapiens (Human)	1188	NP_001157918.1 [Q5T0Z8-1];
C6orf165	yes	no	no	yes	Q8IYR0	Cilia- and flagella-associated protein 206	Cilia- and flagella-associated protein 206	CF206	CFAP206 C6orf165	Homo sapiens (Human)	622	NP_001026913.1;	AK093830;AK292584;CH471051;CH471051;CH471051;BC035083;
C6orf203	yes	no	no	yes	Q9P0P8	Mitochondrial transcription rescue factor 1	Mitochondrial transcription rescue factor 1	MRES1	MTRES1 C6orf203 HSPC230	Homo sapiens (Human)	240	NP_001135940.1;NP_001135942.1;NP_057571.1;	AF151064;AK091564;CH471051;BC010899;
C6orf211	yes	no	yes	yes	Q9H993	Damage-control phosphatase ARMT1	Damage-control phosphatase ARMT1 (EC 3.1.3.-) (Acidic residue methyltransferase 1) (Protein-glutamate O-methyltransferase) (EC 2.1.1.-) (Sugar phosphate phosphatase ARMT1)	ARMT1	ARMT1 C6orf211	Homo sapiens (Human)	441	NP_001273491.1;NP_078849.1;	AK022972;BC011348;AL110241;
C6orf222	yes	no	no	yes	P0C671	Protein BNIP5	Protein BNIP5	BNIP5	BNIP5 C6orf222	Homo sapiens (Human)	652	NP_001010903.3;XP_011512898.1;	CH471081;BC140873;
C7	yes	no	no	yes	P10643	Complement component C7	Complement component C7	CO7	C7	Homo sapiens (Human)	843	NP_000578.2;	J03507;AK290349;BC063851;X86328;X86329;X86330;X86331;X86332;X86333;X86334;X86335;X86336;X86337;X86338;X86339;X86340;X86341;X86342;X86343;X86344;
C7orf25	yes	no	no	yes	Q9BPX7	UPF0415 protein C7orf25	UPF0415 protein C7orf25	CG025	C7orf25	Homo sapiens (Human)	421	NP_001093328.1 [Q9BPX7-2];NP_076959.2 [Q9BPX7-1];XP_005249901.1;XP_016868086.1 [Q9BPX7-1];	AK024820;CH236951;BC000769;BC001845;
C7orf49	yes	no	no	yes	Q9BWK5	Cell cycle regulator of non-homologous end joining	Cell cycle regulator of non-homologous end joining (Cell cycle regulator of NHEJ) (Modulator of retrovirus infection homolog)	CYREN	CYREN C7orf49 MRI	Homo sapiens (Human)	157	NP_001230678.1 [Q9BWK5-4];NP_001230680.1 [Q9BWK5-4];NP_001230681.1 [Q9BWK5-4];NP_001230682.1 [Q9BWK5-4];NP_001230683.1 [Q9BWK5-3];NP_001230684.1 [Q9BWK5-3];NP_001292558.1;NP_076938.2 [Q9BWK5-1];XP_016868078.1;XP_016868079.1;XP_016868080.1 [Q9BWK5-1];XP_016868082.1 [Q9BWK5-3];XP_016868083.1 [Q9BWK5-3];XP_016868084.1 [Q9BWK5-4];	AK130795;CH236950;CH471070;CH471070;BC000168;BC067350;
C8A	yes	no	no	yes	P07357	Complement component C8 alpha chain	Complement component C8 alpha chain (Complement component 8 subunit alpha)	CO8A	C8A	Homo sapiens (Human)	584	NP_000553.1;	M16974;U08006;U07996;U07997;U07998;U07999;U08000;U08001;U08002;U08003;U08004;U08005;BC132911;BC132913;
C8B	yes	no	no	yes	P07358	Complement component C8 beta chain	Complement component C8 beta chain (Complement component 8 subunit beta)	CO8B	C8B	Homo sapiens (Human)	591	NP_000057.2;XP_016857724.1;	M16973;AK313382;CH471059;BC130575;X04393;
C8G	yes	no	no	yes	P07360	Complement component C8 gamma chain	Complement component C8 gamma chain	CO8G	C8G	Homo sapiens (Human)	202	NP_000597.2;	M17263;M17999;X06465;U08198;CH471090;BC113624;BC113626;
C8orf34	yes	no	no	yes	Q49A92	Uncharacterized protein C8orf34	Uncharacterized protein C8orf34 (Protein VEST-1)	CH034	C8orf34	Homo sapiens (Human)	538	NP_443190.2 [Q49A92-6];	AB056652;AK094191;AK094650;AK291436;AL834454;CH471068;CH471068;BC041961;
C8orf44	yes	no	no	yes	Q96CB5	Putative uncharacterized protein C8orf44	Putative uncharacterized protein C8orf44	CH044	C8orf44	Homo sapiens (Human)	159	NP_062553.1;	AK002129;BC014448;
C8orf55	yes	yes	no	no	Q8WUY1	Protein THEM6	Protein THEM6 (Mesenchymal stem cell protein DSCD75) (Thioesterase superfamily member 6)	THEM6	THEM6 C8orf55 PSEC0098	Homo sapiens (Human)	208	NP_057731.1;	AF242773;AK315614;AK075407;BC001311;BC019104;
C8orf82	yes	no	yes	no	Q6P1X6	UPF0598 protein C8orf82	UPF0598 protein C8orf82	CH082	C8orf82	Homo sapiens (Human)	216	NP_001001795.1 [Q6P1X6-1];	CH471162;BC064373;BC064829;BC073936;
C9	yes	no	no	yes	P02748	Complement component C9	Complement component C9 [Cleaved into: Complement component C9a; Complement component C9b]	CO9	C9	Homo sapiens (Human)	559	NP_001728.1;	X02176;BC020721;K02766;J02833;Y08545;Y08546;Y08547;Y08548;Y08549;Y08550;Y08551;Y08552;Y08553;Y08554;
C9orf117	yes	no	no	yes	Q5JU67	Cilia- and flagella-associated protein 157	Cilia- and flagella-associated protein 157	CF157	CFAP157 C9orf117	Homo sapiens (Human)	520	NP_001012520.2 [Q5JU67-1];	BC141809;
C9orf142	yes	yes	yes	yes	Q9BUH6	Protein PAXX	Protein PAXX (Paralog of XRCC4 and XLF) (XRCC4-like small protein)	PAXX	PAXX C9orf142 XLS	Homo sapiens (Human)	204	NP_899064.1 [Q9BUH6-1];	BC002613;BC038191;
C9orf156	yes	no	no	yes	Q9BU70	tRNA (adenine(37)-N6)-methyltransferase	tRNA (adenine(37)-N6)-methyltransferase (EC 2.1.1.-) (tRNA methyltransferase O)	TRMO	TRMO C9orf156 HSPC219	Homo sapiens (Human)	441	NP_001317654.1;NP_057565.3;	AK000213;BC002863;AF151053;X86033;
C9orf172	yes	no	no	yes	C9J069	Apical junction component 1 homolog	Apical junction component 1 homolog	AJM1	AJM1 C9orf172	Homo sapiens (Human)	976	NP_001073951.2;
C9orf3	yes	no	no	yes	Q8N6M6	Aminopeptidase O	Aminopeptidase O (AP-O) (EC 3.4.11.-)	AMPO	AOPEP C9orf3 ONPEP	Homo sapiens (Human)	819	NP_001180258.1 [Q8N6M6-1];NP_001180260.1 [Q8N6M6-3];NP_116212.3 [Q8N6M6-2];XP_006717369.1 [Q8N6M6-1];XP_016870719.1 [Q8N6M6-1];XP_016870720.1 [Q8N6M6-2];	AJ560639;AK027581;AK057450;BC020194;BC029616;
C9orf40	yes	no	no	yes	Q8IXQ3	Uncharacterized protein C9orf40	Uncharacterized protein C9orf40	CI040	C9orf40	Homo sapiens (Human)	194	NP_060468.2;	AK000972;BC039588;
C9orf41	yes	no	no	yes	Q8N4J0	Carnosine N-methyltransferase	Carnosine N-methyltransferase (EC 2.1.1.22)	CARME	CARNMT1 C9orf41	Homo sapiens (Human)	409	NP_001307426.1;NP_689633.1;	BC034033;BX538061;AK098661;
C9orf64	yes	no	yes	yes	Q5T6V5	Queuosine salvage protein	Queuosine salvage protein	QSPP	C9orf64	Homo sapiens (Human)	341	NP_001304926.1;NP_115683.3;	CH471089;BC137461;BC137462;AK090882;
C9orf66	yes	no	no	yes	Q5T8R8	Uncharacterized protein C9orf66	Uncharacterized protein C9orf66	CI066	C9orf66	Homo sapiens (Human)	295	NP_689782.2;	AK055720;
C9orf78	yes	no	no	yes	Q9NZ63	Telomere length and silencing protein 1 homolog	Telomere length and silencing protein 1 homolog (Hepatocellular carcinoma-associated antigen 59)	TLS1	C9orf78 HCA59	Homo sapiens (Human)	289	NP_057604.1;	AF218421;AK057004;CH471090;BC007664;BC017570;AL137549;
CA1	yes	no	no	yes	P00915	Carbonic anhydrase 1	Carbonic anhydrase 1 (EC 4.2.1.1) (Carbonate dehydratase I) (Carbonic anhydrase B) (CAB) (Carbonic anhydrase I) (CA-I)	CAH1	CA1	Homo sapiens (Human)	261	NP_001122301.1;NP_001122302.1;NP_001122303.1;NP_001158302.1;NP_001729.1;	X05014;M33987;BC027890;
CA12	yes	no	yes	no	O43570	Carbonic anhydrase 12	Carbonic anhydrase 12 (EC 4.2.1.1) (Carbonate dehydratase XII) (Carbonic anhydrase XII) (CA-XII) (Tumor antigen HOM-RCC-3.1.3)	CAH12	CA12	Homo sapiens (Human)	354	NP_001209.1 [O43570-1];NP_996808.1 [O43570-2];	AF051882;AF037335;BT006656;AK315769;BC000278;BC011691;BC023981;
CA2	yes	yes	yes	yes	P00918	Carbonic anhydrase 2	Carbonic anhydrase 2 (EC 4.2.1.1) (Carbonate dehydratase II) (Carbonic anhydrase C) (CAC) (Carbonic anhydrase II) (CA-II)	CAH2	CA2	Homo sapiens (Human)	260	NP_000058.1;	M77181;M77176;M77177;M77178;M77179;M77180;Y00339;X03251;J03037;CR536526;CR541875;AK312978;CH471068;BC011949;M36532;
CA3	yes	no	no	yes	P07451	Carbonic anhydrase 3	Carbonic anhydrase 3 (EC 4.2.1.1) (Carbonate dehydratase III) (Carbonic anhydrase III) (CA-III)	CAH3	CA3	Homo sapiens (Human)	260	NP_005172.1;	M29458;AK096880;AK313254;CH471068;BC004897;AJ006473;
CAAP1	yes	no	no	yes	Q9H8G2	Caspase activity and apoptosis inhibitor 1	Caspase activity and apoptosis inhibitor 1 (Conserved anti-apoptotic protein) (CAAP)	CAAP1	CAAP1 C9orf82 CAAP	Homo sapiens (Human)	361	NP_001161047.1 [Q9H8G2-2];NP_079104.3 [Q9H8G2-1];	AK023719;AK301673;CH471071;CH471071;BC014658;BC071953;
CAB39	yes	no	yes	yes	Q9Y376	Calcium-binding protein 39	Calcium-binding protein 39 (MO25alpha) (Protein Mo25)	CAB39	CAB39 MO25 CGI-66	Homo sapiens (Human)	341	NP_001124321.1;NP_001124322.1;NP_057373.1;	AF151824;AF113536;AK292382;AK315692;CH471063;BC020570;
CABIN1	yes	no	no	yes	Q9Y6J0	Calcineurin-binding protein cabin-1	Calcineurin-binding protein cabin-1 (Calcineurin inhibitor) (CAIN)	CABIN	CABIN1 KIAA0330	Homo sapiens (Human)	2220	NP_001186210.1 [Q9Y6J0-1];NP_001188358.1;NP_036427.1 [Q9Y6J0-1];XP_016884172.1 [Q9Y6J0-2];	AF072441;CH471095;BC054497;Z92546;AB002328;
CABP1	yes	no	no	yes	Q9NZU7	Calcium-binding protein 1	Calcium-binding protein 1 (CaBP1) (Calbrain) (Caldendrin)	CABP1	CABP1	Homo sapiens (Human)	370	NP_001028849.1 [Q9NZU7-4];NP_004267.2 [Q9NZU7-2];NP_112482.1 [Q9NZU7-1];	X94700;AF169148;AF169149;BC030201;
CACNA1A	yes	no	no	yes	O00555	Voltage-dependent P/Q-type calcium channel subunit alpha-1A	Voltage-dependent P/Q-type calcium channel subunit alpha-1A (Brain calcium channel I) (BI) (Calcium channel, L type, alpha-1 polypeptide isoform 4) (Voltage-gated calcium channel subunit alpha Cav2.1)	CAC1A	CACNA1A CACH4 CACN3 CACNL1A4	Homo sapiens (Human)	2506	NP_000059.3 [O00555-2];NP_001120693.1 [O00555-3];NP_001120694.1 [O00555-8];NP_001167551.1;NP_075461.2;	AF004883;AF004884;X99897;U79663;U79664;U79665;U79666;U79667;U79668;AB035727;AC005305;S76537;
CACNA1B	yes	no	no	yes	Q00975	Voltage-dependent N-type calcium channel subunit alpha-1B	Voltage-dependent N-type calcium channel subunit alpha-1B (Brain calcium channel III) (BIII) (Calcium channel, L type, alpha-1 polypeptide isoform 5) (Voltage-gated calcium channel subunit alpha Cav2.2)	CAC1B	CACNA1B CACH5 CACNL1A5	Homo sapiens (Human)	2339	NP_000709.1 [Q00975-1];NP_001230741.1 [Q00975-2];	M94172;M94173;U76666;
CACNA1C	yes	no	no	yes	Q13936	Voltage-dependent L-type calcium channel subunit alpha-1C	Voltage-dependent L-type calcium channel subunit alpha-1C (Calcium channel, L type, alpha-1 polypeptide, isoform 1, cardiac muscle) (Voltage-gated calcium channel subunit alpha Cav1.2)	CAC1C	CACNA1C CACH2 CACN2 CACNL1A1 CCHL1A1	Homo sapiens (Human)	2221	NP_000710.5 [Q13936-12];NP_001123299.1 [Q13936-11];NP_001123301.1 [Q13936-14];NP_001123302.2;NP_001123303.1 [Q13936-31];NP_001123304.1 [Q13936-30];NP_001123305.1 [Q13936-13];NP_001123306.1 [Q13936-24];NP_001123307.1 [Q13936-27];NP_001123308.1 [Q13936-32];NP_001123309.1 [Q13936-25];NP_001123310.1 [Q13936-29];NP_001123311.1 [Q13936-15];NP_001123312.1 [Q13936-23];NP_001123313.1 [Q13936-21];NP_001123…	M92269;L04568;L04569;L29529;Z26294;Z26295;Z34809;Z34810;Z34811;Z34812;Z34813;Z34814;Z34815;Z34816;Z34817;Z34818;Z34819;Z34820;Z34821;Z34822;L29534;L29536;Z74996;AJ224873;AF465484;AY830711;AY830712;AY830713;BC146846;AY604867;M57971;M57972;M61130;M91370;
CACNA1E	yes	no	no	yes	Q15878	Voltage-dependent R-type calcium channel subunit alpha-1E	Voltage-dependent R-type calcium channel subunit alpha-1E (Brain calcium channel II) (BII) (Calcium channel, L type, alpha-1 polypeptide, isoform 6) (Voltage-gated calcium channel subunit alpha Cav2.3)	CAC1E	CACNA1E CACH6 CACNL1A6	Homo sapiens (Human)	2313	NP_000712.2 [Q15878-3];NP_001192222.1 [Q15878-1];NP_001192223.1 [Q15878-2];	L27745;L29384;L29385;
CACNA1F	yes	no	no	yes	O60840	Voltage-dependent L-type calcium channel subunit alpha-1F	Voltage-dependent L-type calcium channel subunit alpha-1F (Voltage-gated calcium channel subunit alpha Cav1.4)	CAC1F	CACNA1F CACNAF1	Homo sapiens (Human)	1977	NP_001243718.1 [O60840-2];NP_001243719.1 [O60840-4];NP_005174.2 [O60840-1];	AJ006216;AF067227;AJ224874;AF201304;JF701915;U93305;
CACNA1G	yes	no	no	yes	O43497	Voltage-dependent T-type calcium channel subunit alpha-1G	Voltage-dependent T-type calcium channel subunit alpha-1G (Cav3.1c) (NBR13) (Voltage-gated calcium channel subunit alpha Cav3.1)	CAC1G	CACNA1G KIAA1123	Homo sapiens (Human)	2377	NP_001243253.1 [O43497-16];NP_001243254.1 [O43497-21];NP_001243255.1 [O43497-25];NP_001243256.1 [O43497-17];NP_001243257.1 [O43497-15];NP_001243258.1 [O43497-24];NP_001243259.1 [O43497-26];NP_001243260.1 [O43497-23];NP_001243261.1 [O43497-22];NP_001243262.1 [O43497-18];NP_001243263.1 [O43497-19];NP_001243288.1 [O43497-34];NP_001243289.1 [O43497-35];NP_001243290.1 [O43497-36];NP_061496.2 [O43497-1…	AF124351;AF134985;AF134986;AF190860;AF126965;AF126966;AF227744;AF227745;AF227746;AF227747;AF227748;AF227749;AF227750;AF227751;DQ494449;DQ494450;DQ494451;DQ494452;DQ494453;DQ494454;DQ494455;DQ494456;DQ494457;DQ494458;DQ494459;DQ494460;DQ494461;DQ494462;DQ494463;DQ494464;DQ494465;DQ494466;DQ494467;DQ494468;DQ494469;DQ494470;DQ494471;DQ494472;DQ494473;DQ494474;DQ494475;DQ494476;DQ494477;DQ494478;DQ4…
CACNA1H	yes	no	no	yes	O95180	Voltage-dependent T-type calcium channel subunit alpha-1H	Voltage-dependent T-type calcium channel subunit alpha-1H (Low-voltage-activated calcium channel alpha1 3.2 subunit) (Voltage-gated calcium channel subunit alpha Cav3.2)	CAC1H	CACNA1H	Homo sapiens (Human)	2353	NP_001005407.1 [O95180-2];NP_066921.2 [O95180-1];	AF051946;AF073931;AJ420779;AE006466;AL031703;AF223562;AF223563;
CACNA1I	yes	no	no	yes	Q9P0X4	Voltage-dependent T-type calcium channel subunit alpha-1I	Voltage-dependent T-type calcium channel subunit alpha-1I (Voltage-gated calcium channel subunit alpha Cav3.3) (Ca(v)3.3)	CAC1I	CACNA1I KIAA1120	Homo sapiens (Human)	2223	NP_001003406.1 [Q9P0X4-4];NP_066919.2 [Q9P0X4-1];	AF129133;AF142567;AF211189;AF393329;AB032946;
CACNA1S	yes	no	no	yes	Q13698	Voltage-dependent L-type calcium channel subunit alpha-1S	Voltage-dependent L-type calcium channel subunit alpha-1S (Calcium channel, L type, alpha-1 polypeptide, isoform 3, skeletal muscle) (Voltage-gated calcium channel subunit alpha Cav1.1)	CAC1S	CACNA1S CACH1 CACN1 CACNL1A3	Homo sapiens (Human)	1873	NP_000060.2;	L33798;U30707;U30666;U30667;U30668;U30669;U30670;U30671;U30672;U30673;U30674;U30675;U30676;U30677;U30678;U30679;U30680;U30681;U30682;U30683;U30684;U30685;U30686;U30687;U30688;U30689;U30690;U30691;U30692;U30693;U30694;U30695;U30696;U30697;U30698;U30699;U30700;U30701;U30702;U30703;U30704;U30705;U30706;BC133671;U09784;
CACNA2D1	yes	no	no	yes	P54289	Voltage-dependent calcium channel subunit alpha-2/delta-1	Voltage-dependent calcium channel subunit alpha-2/delta-1 (Voltage-gated calcium channel subunit alpha-2/delta-1) [Cleaved into: Voltage-dependent calcium channel subunit alpha-2-1; Voltage-dependent calcium channel subunit delta-1]	CA2D1	CACNA2D1 CACNL2A CCHL2A MHS3	Homo sapiens (Human)	1103	NP_000713.2 [P54289-2];XP_005250627.1;XP_005250629.1 [P54289-3];XP_005250630.1 [P54289-5];XP_005250631.1 [P54289-4];	M76559;CH471091;BC117468;BC117470;
CACNA2D2	yes	no	no	yes	Q9NY47	Voltage-dependent calcium channel subunit alpha-2/delta-2	Voltage-dependent calcium channel subunit alpha-2/delta-2 (Voltage-gated calcium channel subunit alpha-2/delta-2) [Cleaved into: Voltage-dependent calcium channel subunit alpha-2-2; Voltage-dependent calcium channel subunit delta-2]	CA2D2	CACNA2D2 KIAA0558	Homo sapiens (Human)	1150	NP_001005505.1 [Q9NY47-3];NP_001167522.1 [Q9NY47-1];NP_001278030.1 [Q9NY47-4];NP_006021.2 [Q9NY47-2];	AF042792;AF042793;AF040709;AJ251367;AJ251368;AB011130;CH471055;BC152438;
CACYBP	yes	yes	yes	yes	Q9HB71	Calcyclin-binding protein	Calcyclin-binding protein (CacyBP) (hCacyBP) (S100A6-binding protein) (Siah-interacting protein)	CYBP	CACYBP S100A6BP SIP PNAS-107	Homo sapiens (Human)	228	NP_001007215.1 [Q9HB71-3];NP_055227.1 [Q9HB71-1];XP_016856535.1 [Q9HB71-3];	AF057356;AF314752;AL035305;AF275803;AY423723;AK093425;AK313278;CH471067;BC005975;BC022352;BC078151;
CAD	yes	yes	yes	yes	P27708	CAD protein	CAD protein [Includes: Glutamine-dependent carbamoyl-phosphate synthase (EC 6.3.5.5); Aspartate carbamoyltransferase (EC 2.1.3.2); Dihydroorotase (EC 3.5.2.3)]	PYR1	CAD	Homo sapiens (Human)	2225	NP_001293008.1;NP_004332.2;	D78586;CH471053;CH471053;CH471053;BC014178;BC065510;M38561;
CADM1	yes	yes	no	no	Q9BY67	Cell adhesion molecule 1	Cell adhesion molecule 1 (Immunoglobulin superfamily member 4) (IgSF4) (Nectin-like protein 2) (NECL-2) (Spermatogenic immunoglobulin superfamily) (SgIgSF) (Synaptic cell adhesion molecule) (SynCAM) (Tumor suppressor in lung cancer 1) (TSLC-1)	CADM1	CADM1 IGSF4 IGSF4A NECL2 SYNCAM TSLC1	Homo sapiens (Human)	442	NP_001091987.1 [Q9BY67-5];NP_001287972.1 [Q9BY67-3];NP_001287973.1 [Q9BY67-4];NP_001287974.1;NP_055148.3 [Q9BY67-1];	AF132811;HE586496;HE586497;HE586498;HE586499;KJ534791;KJ534794;AB094146;AK075502;BC125102;
CADPS2	yes	no	no	yes	Q86UW7	Calcium-dependent secretion activator 2	Calcium-dependent secretion activator 2 (Calcium-dependent activator protein for secretion 2) (CAPS-2)	CAPS2	CADPS2 CAPS2 KIAA1591	Homo sapiens (Human)	1296	NP_001009571.2 [Q86UW7-2];NP_001161412.1;NP_060424.9 [Q86UW7-1];	AY264289;AF401638;CH236947;BC054339;BC136601;BC144278;AK000768;AK025672;AB046811;AL833058;
CALB2	yes	no	no	yes	P22676	Calretinin	Calretinin (CR) (29 kDa calbindin)	CALB2	CALB2 CAB29	Homo sapiens (Human)	271	NP_001731.2;NP_009019.1;	X56667;X56668;AK291096;AK222495;AK222648;BC015484;
CALCOCO1	yes	no	no	yes	Q9P1Z2	Calcium-binding and coiled-coil domain-containing protein 1	Calcium-binding and coiled-coil domain-containing protein 1 (Calphoglin) (Coiled-coil coactivator protein) (Sarcoma antigen NY-SAR-3)	CACO1	CALCOCO1 KIAA1536 PP13275 UNQ2436/PRO4996	Homo sapiens (Human)	691	NP_001137154.1 [Q9P1Z2-4];NP_065949.1 [Q9P1Z2-1];XP_016875196.1 [Q9P1Z2-1];	AY563137;AB040969;AL136895;AY358397;AK122773;AK027881;AF370415;CR533567;CH471054;BC003177;AY211909;
CALCRL	yes	no	no	yes	Q16602	Calcitonin gene-related peptide type 1 receptor	Calcitonin gene-related peptide type 1 receptor (CGRP type 1 receptor) (Calcitonin receptor-like receptor)	CALRL	CALCRL CGRPR	Homo sapiens (Human)	461	NP_001258680.1;NP_005786.1;	L76380;U17473;AY389506;AK291630;AK292998;AC007319;AC074020;
CALD1	yes	no	yes	yes	Q05682	Caldesmon	Caldesmon (CDM)	CALD1	CALD1 CAD CDM	Homo sapiens (Human)	793	NP_004333.1 [Q05682-4];NP_149129.2 [Q05682-1];NP_149130.1 [Q05682-3];NP_149131.1 [Q05682-5];NP_149347.2 [Q05682-6];XP_016868140.1;XP_016868141.1 [Q05682-4];	M64110;M83216;M83216;D90452;D90453;AK289686;BC040354;
CALM1	yes	no	yes	yes	P62158	calmodulin 1(CALM1)	Calmodulin-1	CALM1	CALM1 CALM CAM CAM1	Homo sapiens (Human)	149	NP_001316851.1;NP_001734.1;NP_005175.2;NP_008819.1;	M27319;U12022;U11886;BT006818;AC006536;BC000454;BC008597;BC011834;
CALML3	yes	no	yes	yes	P27482	Calmodulin-like protein 3	Calmodulin-like protein 3 (CaM-like protein) (CLP) (Calmodulin-related protein NB-1)	CALL3	CALML3	Homo sapiens (Human)	149	NP_005176.1;	M58026;X13461;AK313934;CH471072;BC031889;
CALML5	yes	yes	yes	yes	Q9NZT1	Calmodulin-like protein 5	Calmodulin-like protein 5 (Calmodulin-like skin protein)	CALL5	CALML5 CLSP	Homo sapiens (Human)	146	NP_059118.2;	AF172852;BC039172;
CALR	yes	yes	yes	yes	P27797	Calreticulin	Calreticulin (CRP55) (Calregulin) (Endoplasmic reticulum resident protein 60) (ERp60) (HACBP) (grp60)	CALR	CALR CRTC	Homo sapiens (Human)	417	NP_004334.1;	M32294;M84739;AY047586;AB451408;BT007448;CR457070;AD000092;CH471106;BC002500;BC007911;BC020493;
CALU	yes	yes	yes	yes	O43852	Calumenin	Calumenin (Crocalbin) (IEF SSP 9302)	CALU	CALU	Homo sapiens (Human)	315	NP_001124146.1 [O43852-2];NP_001186600.1 [O43852-3];NP_001186601.1 [O43852-4];NP_001186602.1 [O43852-10];NP_001210.1 [O43852-1];XP_016868148.1 [O43852-15];	U67280;AF013759;AF345637;HM002604;HM002605;HM002606;HM002607;HM002608;HM002609;HM002610;HM002611;HM002612;HM002613;HM002614;HM002615;HM002616;AK056338;CR541835;CH471070;BC013383;AF257659;
CAMK2A	yes	no	no	yes	Q9UQM7	Calcium/calmodulin-dependent protein kinase type II subunit alpha	Calcium/calmodulin-dependent protein kinase type II subunit alpha (CaM kinase II subunit alpha) (CaMK-II subunit alpha) (EC 2.7.11.17)	KCC2A	CAMK2A CAMKA KIAA0968	Homo sapiens (Human)	478	NP_741960.1 [Q9UQM7-1];	AF145710;AF145711;AB023185;
CAMK2B	yes	no	no	yes	Q13554	Calcium/calmodulin-dependent protein kinase type II subunit beta	Calcium/calmodulin-dependent protein kinase type II subunit beta (CaM kinase II subunit beta) (CaMK-II subunit beta) (EC 2.7.11.17)	KCC2B	CAMK2B CAM2 CAMK2 CAMKB	Homo sapiens (Human)	666	NP_001211.3 [Q13554-1];NP_001280099.1 [Q13554-2];NP_742075.1 [Q13554-2];NP_742076.1 [Q13554-5];NP_742077.1 [Q13554-8];NP_742078.1 [Q13554-3];NP_742079.1 [Q13554-6];NP_742080.1 [Q13554-4];NP_742081.1 [Q13554-7];	AF078803;AF081572;AF081924;AF083419;AF140350;U23460;AF112472;AF112471;AJ252236;AJ252237;AJ252238;AK290148;AK315663;CH236960;CH236960;CH236960;CH236960;CH236960;CH236960;CH236960;BC019070;U50358;
CAMK2D	yes	no	yes	yes	Q13557	Calcium/calmodulin-dependent protein kinase type II subunit delta	Calcium/calmodulin-dependent protein kinase type II subunit delta (CaM kinase II subunit delta) (CaMK-II subunit delta) (EC 2.7.11.17)	KCC2D	CAMK2D CAMKD	Homo sapiens (Human)	499	NP_001212.2 [Q13557-1];NP_001308495.1 [Q13557-6];NP_001308502.1 [Q13557-11];NP_001308509.1 [Q13557-4];NP_001308518.1 [Q13557-10];NP_742112.1 [Q13557-10];NP_742113.1 [Q13557-8];NP_742125.1 [Q13557-8];NP_742126.1 [Q13557-12];NP_742127.1 [Q13557-9];XP_011530591.1 [Q13557-3];XP_011530593.1 [Q13557-9];	AF071569;AK055642;AB209288;AY987011;BC032784;AJ252239;U50361;
CAMK2G	yes	yes	no	no	Q13555	Calcium/calmodulin-dependent protein kinase type II subunit gamma	Calcium/calmodulin-dependent protein kinase type II subunit gamma (CaM kinase II subunit gamma) (CaMK-II subunit gamma) (EC 2.7.11.17)	KCC2G	CAMK2G CAMK CAMK-II CAMKG	Homo sapiens (Human)	558	NP_001191421.1 [Q13555-11];NP_001213.2 [Q13555-10];NP_001307827.1;NP_751909.1 [Q13555-5];NP_751913.1;XP_005270260.1;	CH471083;CH471083;CH471083;BC034044;U66064;AH011636;L07043;U50359;U50360;U32472;U32473;U32509;
CAMSAP1	yes	no	no	yes	Q5T5Y3	Calmodulin-regulated spectrin-associated protein 1	Calmodulin-regulated spectrin-associated protein 1	CAMP1	CAMSAP1	Homo sapiens (Human)	1602	NP_056262.3 [Q5T5Y3-1];XP_005263453.1 [Q5T5Y3-3];XP_005263454.1 [Q5T5Y3-2];	AJ519841;BC010646;BC012778;BC130580;AL117634;AL834528;
CAMSAP2	yes	no	no	yes	Q08AD1	Calmodulin-regulated spectrin-associated protein 2	Calmodulin-regulated spectrin-associated protein 2 (Calmodulin-regulated spectrin-associated protein 1-like protein 1)	CAMP2	CAMSAP2 CAMSAP1L1 KIAA1078	Homo sapiens (Human)	1489	NP_001284636.1 [Q08AD1-1];NP_001284637.1 [Q08AD1-2];NP_982284.1 [Q08AD1-3];	CH471067;BC011385;BC056910;BC125229;BC125230;AB029001;AL110158;
CAMSAP3	yes	no	no	yes	Q9P1Y5	Calmodulin-regulated spectrin-associated protein 3	Calmodulin-regulated spectrin-associated protein 3 (Protein Nezha)	CAMP3	CAMSAP3 KIAA1543	Homo sapiens (Human)	1249	NP_001073898.1 [Q9P1Y5-2];NP_065953.1 [Q9P1Y5-1];	CH471139;AB040976;AL833927;
CAMTA1	yes	no	no	yes	Q9Y6Y1	Calmodulin-binding transcription activator 1	Calmodulin-binding transcription activator 1	CMTA1	CAMTA1 KIAA0833 MSTP023	Homo sapiens (Human)	1673	NP_001182492.1 [Q9Y6Y1-3];NP_001229630.1 [Q9Y6Y1-4];NP_056030.1 [Q9Y6Y1-1];	AB020640;AY037153;CH471130;BC116457;BC151835;AF111804;AY349360;
CAND1	yes	no	yes	yes	Q86VP6	Cullin-associated NEDD8-dissociated protein 1	Cullin-associated NEDD8-dissociated protein 1 (Cullin-associated and neddylation-dissociated protein 1) (TBP-interacting protein of 120 kDa A) (TBP-interacting protein 120A) (p120 CAND1)	CAND1	CAND1 KIAA0829 TIP120 TIP120A	Homo sapiens (Human)	1230	NP_060918.2 [Q86VP6-1];	AB020636;AF157326;AL133560;AL136810;AL833880;CH471054;BC004232;BC026220;BC050341;AK027404;AK027783;AK314358;
CAND2	yes	no	no	yes	O75155	Cullin-associated NEDD8-dissociated protein 2	Cullin-associated NEDD8-dissociated protein 2 (Cullin-associated and neddylation-dissociated protein 2) (Epididymis tissue protein Li 169) (TBP-interacting protein of 120 kDa B) (TBP-interacting protein 120B) (p120 CAND2)	CAND2	CAND2 KIAA0667 TIP120B	Homo sapiens (Human)	1236	NP_001155971.1 [O75155-1];NP_036430.1 [O75155-2];	GU727621;BC136592;AB014567;
CANT1	yes	yes	yes	no	Q8WVQ1	Soluble calcium-activated nucleotidase 1	Soluble calcium-activated nucleotidase 1 (SCAN-1) (EC 3.6.1.6) (Apyrase homolog) (Putative MAPK-activating protein PM09) (Putative NF-kappa-B-activating protein 107)	CANT1	CANT1 SHAPY	Homo sapiens (Human)	401	NP_001153244.1 [Q8WVQ1-1];NP_001153245.1 [Q8WVQ1-1];NP_620148.1 [Q8WVQ1-1];XP_005257078.1 [Q8WVQ1-1];XP_005257079.1 [Q8WVQ1-1];XP_006721746.1 [Q8WVQ1-1];XP_011522593.1 [Q8WVQ1-1];XP_011522595.1 [Q8WVQ1-1];XP_011522596.1 [Q8WVQ1-1];XP_011522597.1 [Q8WVQ1-1];	AF328554;AB097006;AB097033;AK074687;AK295930;BC005104;BC017655;BC065038;AJ312208;
CANX	yes	yes	yes	yes	P27824	Calnexin	Calnexin (IP90) (Major histocompatibility complex class I antigen-binding protein p88) (p90)	CALX	CANX	Homo sapiens (Human)	592	NP_001019820.1 [P27824-1];NP_001737.1 [P27824-1];XP_011532967.1 [P27824-1];	L10284;L18887;M94859;M98452;AK294702;AK304420;AK312334;CH471165;CH471165;CH471165;BC003552;BC042843;AJ271880;
CAP1	yes	yes	yes	yes	Q01518	Adenylyl cyclase-associated protein 1	Adenylyl cyclase-associated protein 1 (CAP 1)	CAP1	CAP1 CAP	Homo sapiens (Human)	475	NP_001099000.1;NP_006358.1;XP_005270425.1;XP_011538811.1;XP_011538812.1 [Q01518-1];XP_011538813.1;XP_011538814.1;XP_011538815.1;XP_011538816.1;XP_011538817.1 [Q01518-2];XP_016855556.1;XP_016855557.1;XP_016855558.1 [Q01518-1];XP_016855559.1;XP_016855560.1;XP_016855561.1;	M98474;L12168;BT007152;CR457409;AK222513;BC013963;BC095440;
CAP2	yes	no	yes	yes	P40123	Adenylyl cyclase-associated protein 2	Adenylyl cyclase-associated protein 2 (CAP 2)	CAP2	CAP2	Homo sapiens (Human)	477	NP_006357.1 [P40123-1];	U02390;CR457022;AK294215;AK293134;AK312362;CH471087;BC008481;
CAPG	yes	yes	yes	yes	P40121	Macrophage-capping protein	Macrophage-capping protein (Actin regulatory protein CAP-G)	CAPG	CAPG AFCP MCP	Homo sapiens (Human)	348	NP_001243068.1 [P40121-1];NP_001243069.1 [P40121-2];NP_001307661.1 [P40121-1];NP_001307662.1 [P40121-1];NP_001738.2 [P40121-1];XP_011531424.1 [P40121-1];XP_011531425.1 [P40121-1];	M94345;AC062037;CH471053;CH471053;CH471053;CH471053;BC000728;BC014549;U12026;
CAPN1	yes	yes	yes	yes	P07384	Calpain-1 catalytic subunit	Calpain-1 catalytic subunit (EC 3.4.22.52) (Calcium-activated neutral proteinase 1) (CANP 1) (Calpain mu-type) (Calpain-1 large subunit) (Cell proliferation-inducing gene 30 protein) (Micromolar-calpain) (muCANP)	CAN1	CAPN1 CANPL1 PIG30	Homo sapiens (Human)	714	NP_001185797.1;NP_001185798.1;NP_005177.2;XP_006718761.1;XP_011543594.1;	X04366;AY550975;AY796340;BC008751;BC017200;BC075862;
CAPN10	yes	no	no	yes	Q9HC96	Calpain-10	Calpain-10 (EC 3.4.22.-) (Calcium-activated neutral proteinase 10) (CANP 10)	CAN10	CAPN10 KIAA1845	Homo sapiens (Human)	672	NP_075571.1 [Q9HC96-1];NP_075573.2 [Q9HC96-3];	AF089088;AF089090;AF089091;AF089092;AF089093;AF089094;AF089095;AF089096;AB058748;AK074807;AC124862;BC004260;BC007553;
CAPN15	yes	no	no	yes	O75808	Calpain-15	Calpain-15 (EC 3.4.22.-) (Small optic lobes homolog)	CAN15	CAPN15 SOLH	Homo sapiens (Human)	1086	NP_005623.1 [O75808-1];	U85647;AE006464;CH471112;BC001869;BC021854;BC112918;
CAPN2	yes	yes	yes	yes	P17655	Calpain-2 catalytic subunit	Calpain-2 catalytic subunit (EC 3.4.22.53) (Calcium-activated neutral proteinase 2) (CANP 2) (Calpain M-type) (Calpain large polypeptide L2) (Calpain-2 large subunit) (Millimolar-calpain) (M-calpain)	CAN2	CAPN2 CANPL2	Homo sapiens (Human)	700	NP_001139540.1 [P17655-2];NP_001739.2 [P17655-1];	M23254;AF261089;AK316211;AY835586;BC007686;BC011828;BC021303;J04700;
CAPN3	yes	no	no	yes	P20807	Calpain-3	Calpain-3 (EC 3.4.22.54) (Calcium-activated neutral proteinase 3) (CANP 3) (Calpain L3) (Calpain p94) (Muscle-specific calcium-activated neutral protease 3) (New calpain 1) (nCL-1)	CAN3	CAPN3 CANP3 CANPL3 NCL1	Homo sapiens (Human)	821	NP_000061.1 [P20807-1];NP_077320.1 [P20807-3];NP_775110.1 [P20807-2];NP_775111.1 [P20807-4];NP_775112.1 [P20807-5];NP_775113.1 [P20807-5];	X85030;AF209502;AF127764;AF127765;BT007322;AY902237;BC003169;BC003521;BC004883;BC007810;BC067126;BC100782;BC107791;BC128605;BC146649;BC146672;
CAPN9	yes	no	no	yes	O14815	Calpain-9	Calpain-9 (EC 3.4.22.-) (Digestive tract-specific calpain) (New calpain 4) (nCL-4) (Protein CG36)	CAN9	CAPN9 NCL4	Homo sapiens (Human)	690	NP_001306605.1;NP_006606.1 [O14815-1];NP_057536.1 [O14815-2];	AF022799;AB038463;AY874864;
CAPNS1	yes	no	yes	yes	P04632	Calpain small subunit 1	Calpain small subunit 1 (CSS1) (Calcium-activated neutral proteinase small subunit) (CANP small subunit) (Calcium-dependent protease small subunit) (CDPS) (Calcium-dependent protease small subunit 1) (Calpain regulatory subunit)	CPNS1	CAPNS1 CAPN4 CAPNS	Homo sapiens (Human)	268	NP_001003962.1;NP_001289561.1;NP_001289562.1;NP_001740.1;XP_005259352.1;XP_005259353.1;	X04106;M31511;M31502;M31503;M31504;M31505;M31506;M31507;M31508;M31509;M31510;AK289606;BT009775;AY789642;AD001527;AC002984;BC000592;BC007779;BC011903;BC017308;BC018931;BC021933;BC023643;BC064998;
CAPRIN1	yes	yes	yes	yes	Q14444	Caprin-1	Caprin-1 (Cell cycle-associated protein 1) (Cytoplasmic activation- and proliferation-associated protein 1) (GPI-anchored membrane protein 1) (GPI-anchored protein p137) (GPI-p137) (p137GPI) (Membrane component chromosome 11 surface marker 1) (RNA granule protein 105)	CAPR1	CAPRIN1 GPIAP1 GPIP137 M11S1 RNG105	Homo sapiens (Human)	709	NP_005889.3 [Q14444-1];NP_976240.1 [Q14444-2];XP_016873238.1;	Z48042;CH471064;CH471064;CH471064;BC001731;X89572;BK001101;BK001104;BR000867;
CAPS	yes	yes	yes	no	Q13938	Calcyphosin	Calcyphosin (Calcyphosine)	CAYP1	CAPS	Homo sapiens (Human)	275	NP_004049.2 [Q13938-4];NP_542157.2;	AK090469;AC004602;CH471139;CH471139;BC080599;BC101513;BC104766;X97966;
CAPZA1	yes	yes	yes	yes	P52907	F-actin-capping protein subunit alpha-1	F-actin-capping protein subunit alpha-1 (CapZ alpha-1)	CAZA1	CAPZA1	Homo sapiens (Human)	286	NP_006126.1;	U56637;CR407657;CR541819;BT019364;AK223226;BC000144;
CAPZA2	yes	yes	yes	yes	P47755	F-actin-capping protein subunit alpha-2	F-actin-capping protein subunit alpha-2 (CapZ alpha-2)	CAZA2	CAPZA2	Homo sapiens (Human)	286	NP_006127.1 [P47755-1];	U03269;BT006735;AK294409;AC002543;BC005338;U03851;
CAPZB	yes	yes	yes	yes	P47756	F-actin-capping protein subunit beta	F-actin-capping protein subunit beta (CapZ beta)	CAPZB	CAPZB	Homo sapiens (Human)	277	NP_001193469.1 [P47756-1];NP_001269091.1;NP_004921.1 [P47756-2];	U03271;BT019470;BT019471;CH471134;BC024601;BC107752;BC109241;BC109242;
CARD10	yes	no	no	yes	Q9BWT7	Caspase recruitment domain-containing protein 10	Caspase recruitment domain-containing protein 10 (CARD-containing MAGUK protein 3) (Carma 3)	CAR10	CARD10 CARMA3	Homo sapiens (Human)	1032	NP_055365.2 [Q9BWT7-1];	AY028896;AY032928;AK074906;BC113659;
CARD11	yes	no	no	yes	Q9BXL7	Caspase recruitment domain-containing protein 11	Caspase recruitment domain-containing protein 11 (CARD-containing MAGUK protein 1) (Carma 1)	CAR11	CARD11 CARMA1	Homo sapiens (Human)	1154	NP_001311210.1;NP_115791.3;XP_011513888.1;	AF322641;AC004906;CH236953;BC111719;AF352576;
CARD6	yes	no	no	yes	Q9BX69	Caspase recruitment domain-containing protein 6	Caspase recruitment domain-containing protein 6	CARD6	CARD6	Homo sapiens (Human)	1037	NP_115976.2;	AF356193;CH471119;BC093825;
CARD9	yes	no	no	yes	Q9H257	Caspase recruitment domain-containing protein 9	Caspase recruitment domain-containing protein 9 (hCARD9)	CARD9	CARD9	Homo sapiens (Human)	536	NP_434700.2 [Q9H257-1];NP_434701.1 [Q9H257-2];	AF311287;AK024001;AK292081;CH471090;BC008877;
CARHSP1	yes	no	no	yes	Q9Y2V2	Calcium-regulated heat-stable protein 1	Calcium-regulated heat-stable protein 1 (Calcium-regulated heat-stable protein of 24 kDa) (CRHSP-24)	CHSP1	CARHSP1	Homo sapiens (Human)	147	NP_001035941.1;NP_001265189.1;NP_001265190.1;NP_001265191.1;NP_001265192.1;NP_001265193.1;NP_001265194.1;NP_001265195.1;NP_055131.2;XP_005255286.1;XP_011520746.1;	AF115345;AK311777;CH471112;CH471112;CH471112;CH471112;BC003366;BC108283;
CARM1	yes	no	yes	yes	Q86X55	Histone-arginine methyltransferase CARM1	Histone-arginine methyltransferase CARM1 (EC 2.1.1.319) (Coactivator-associated arginine methyltransferase 1) (Protein arginine N-methyltransferase 4)	CARM1	CARM1 PRMT4	Homo sapiens (Human)	608	NP_954592.1 [Q86X55-3];XP_005259765.1;	CH471106;BC046240;
CARS	yes	yes	no	yes	P49589	Cysteine--tRNA ligase, cytoplasmic	Cysteine--tRNA ligase, cytoplasmic (EC 6.1.1.16) (Cysteinyl-tRNA synthetase) (CysRS)	SYCC	CARS1 CARS	Homo sapiens (Human)	748	NP_001014437.1 [P49589-3];NP_001742.1 [P49589-1];NP_644802.1 [P49589-2];	L06845;AF288206;AF288207;BT009913;AK302644;BX647906;CH471158;BC002880;
CARS2	yes	yes	no	yes	Q9HA77	Probable cysteine--tRNA ligase, mitochondrial	Probable cysteine--tRNA ligase, mitochondrial (EC 6.1.1.16) (Cysteinyl-tRNA synthetase) (CysRS)	SYCM	CARS2 OK/SW-cl.10	Homo sapiens (Human)	564	NP_078813.1;	AK022180;BC007220;AB062436;
CASC3	yes	no	no	yes	O15234	Protein CASC3	Protein CASC3 (Cancer susceptibility candidate gene 3 protein) (Metastatic lymph node gene 51 protein) (MLN 51) (Protein barentsz) (Btz)	CASC3	CASC3 MLN51	Homo sapiens (Human)	703	NP_031385.2;XP_005257220.1;	X80199;AK292425;BC044656;BC050526;
CASC4	yes	no	yes	no	Q6P4E1	Protein CASC4	Protein CASC4 (Cancer susceptibility candidate gene 4 protein)	CASC4	CASC4 UNQ2573/PRO6308	Homo sapiens (Human)	436	NP_612432.2 [Q6P4E1-4];NP_816929.1 [Q6P4E1-2];	AY358086;AK298564;CH471082;BC012124;BC063480;
CASC5	yes	no	no	yes	Q8NG31	Kinetochore scaffold 1	Kinetochore scaffold 1 (ALL1-fused gene from chromosome 15q14 protein) (AF15q14) (Bub-linking kinetochore protein) (Blinkin) (Cancer susceptibility candidate gene 5 protein) (Cancer/testis antigen 29) (CT29) (Kinetochore-null protein 1) (Protein CASC5) (Protein D40/AF15q14)	KNL1	KNL1 CASC5 KIAA1570	Homo sapiens (Human)	2342	NP_653091.3 [Q8NG31-2];NP_733468.3 [Q8NG31-1];	AF248041;AF461041;AB022190;AF173994;AB046790;
CASK	yes	yes	yes	yes	O14936	Peripheral plasma membrane protein CASK	Peripheral plasma membrane protein CASK (hCASK) (EC 2.7.11.1) (Calcium/calmodulin-dependent serine protein kinase) (Protein lin-2 homolog)	CSKP	CASK LIN2	Homo sapiens (Human)	926	NP_001119526.1 [O14936-4];NP_001119527.1 [O14936-3];NP_003679.2 [O14936-2];	AF032119;AF035582;AB039327;AY705392;BC117311;BC143454;AB208859;AF262404;AF262405;
CASKIN1	yes	no	no	yes	Q8WXD9	Caskin-1	Caskin-1 (CASK-interacting protein 1)	CSKI1	CASKIN1 KIAA1306	Homo sapiens (Human)	1431	NP_065815.1;	AF451977;AB037727;
CASKIN2	yes	no	no	yes	Q8WXE0	Caskin-2	Caskin-2 (CASK-interacting protein 2)	CSKI2	CASKIN2 KIAA1139	Homo sapiens (Human)	1202	NP_001136115.1 [Q8WXE0-2];NP_065804.2 [Q8WXE0-1];	AF451976;AK300354;AK315936;BC066643;AB032965;
CASP1	yes	no	no	yes	P29466	Caspase-1	Caspase-1 (CASP-1) (EC 3.4.22.36) (Interleukin-1 beta convertase) (IL-1BC) (Interleukin-1 beta-converting enzyme) (ICE) (IL-1 beta-converting enzyme) (p45) [Cleaved into: Caspase-1 subunit p20; Caspase-1 subunit p10]	CASP1	CASP1 IL1BC IL1BCE	Homo sapiens (Human)	404	NP_001214.1 [P29466-2];NP_001244047.1 [P29466-1];NP_001244048.1 [P29466-2];NP_150634.1 [P29466-1];NP_150635.1 [P29466-3];NP_150636.1 [P29466-4];NP_150637.1 [P29466-5];	X65019;M87507;U13697;U13698;U13699;U13700;AK223503;BC041689;BC062327;AY660536;
CASP14	yes	yes	yes	yes	P31944	Caspase-14	Caspase-14 (CASP-14) (EC 3.4.22.-) [Cleaved into: Caspase-14 subunit p17, mature form; Caspase-14 subunit p10, mature form; Caspase-14 subunit p20, intermediate form; Caspase-14 subunit p8, intermediate form]	CASPE	CASP14	Homo sapiens (Human)	242	NP_036246.1;	AF097874;BC069541;BC103868;BC103869;
CASP3	yes	no	no	yes	P42574	Caspase-3	Caspase-3 (CASP-3) (EC 3.4.22.56) (Apopain) (Cysteine protease CPP32) (CPP-32) (Protein Yama) (SREBP cleavage activity 1) (SCA-1) [Cleaved into: Caspase-3 subunit p17; Caspase-3 subunit p12]	CASP3	CASP3 CPP32	Homo sapiens (Human)	277	NP_004337.2;NP_116786.1;XP_011530603.1;	U13737;U13738;U26943;AJ413269;AK291337;AY219866;CH471056;CH471056;CH471056;BC016926;
CASP4	yes	no	no	yes	P49662	Caspase-4	Caspase-4 (CASP-4) (EC 3.4.22.57) (ICE and Ced-3 homolog 2) (ICH-2) (ICE(rel)-II) (Mih1) (Protease TX) [Cleaved into: Caspase-4 subunit 1; Caspase-4 subunit 2]	CASP4	CASP4 ICH2	Homo sapiens (Human)	377	NP_001216.1 [P49662-1];NP_150649.1 [P49662-2];XP_011541321.1;XP_016873886.1;	Z48810;U28014;U25804;U28976;U28977;U28978;U28979;U28979;AK057094;AK296081;AK304222;EF636667;CH471065;CH471065;CH471065;BC017839;AL050391;
CASP6	yes	no	no	yes	P55212	Caspase-6	Caspase-6 (CASP-6) (EC 3.4.22.59) (Apoptotic protease Mch-2) [Cleaved into: Caspase-6 subunit p18; Caspase-6 subunit p11]	CASP6	CASP6 MCH2	Homo sapiens (Human)	293	NP_001217.2 [P55212-1];NP_116787.1 [P55212-2];	U20536;U20537;AY254046;BC000305;BC004460;
CASP7_Asp198	yes	no	no	no
CASP8	yes	no	no	yes	Q14790	Caspase-8	Caspase-8 (CASP-8) (EC 3.4.22.61) (Apoptotic cysteine protease) (Apoptotic protease Mch-5) (CAP4) (FADD-homologous ICE/ced-3-like protease) (FADD-like ICE) (FLICE) (ICE-like apoptotic protease 5) (MORT1-associated ced-3 homolog) (MACH) [Cleaved into: Caspase-8 subunit p18; Caspase-8 subunit p10]	CASP8	CASP8 MCH5	Homo sapiens (Human)	479	NP_001073593.1 [Q14790-2];NP_001073594.1 [Q14790-9];NP_001219.2 [Q14790-4];NP_203519.1 [Q14790-1];NP_203520.1 [Q14790-2];NP_203522.1 [Q14790-5];XP_005246943.1;XP_005246944.1 [Q14790-1];XP_005246945.1 [Q14790-1];XP_005246946.1 [Q14790-1];XP_005246947.1 [Q14790-1];XP_005246948.1 [Q14790-1];XP_005246949.1 [Q14790-2];XP_006712852.1 [Q14790-1];XP_006712853.1 [Q14790-1];XP_006712856.1 [Q14790-5];	X98172;X98173;X98174;X98175;X98176;X98177;X98178;U58143;U60520;AF009620;AF102146;AF102139;AF102140;AF102141;AF102142;AF102143;AF102144;AF102145;AB038985;AF380342;AF422925;AF422926;AF422927;AF422928;AF422929;DQ355026;AC007256;
CASP8AP2	yes	no	no	yes	Q9UKL3	CASP8-associated protein 2	CASP8-associated protein 2 (FLICE-associated huge protein)	C8AP2	CASP8AP2 FLASH KIAA1315 RIP25	Homo sapiens (Human)	1982	NP_001131139.1;NP_001131140.1;NP_036247.1;	AF154415;AF164678;AB037736;CH471051;CH471051;CH471051;BC042577;BC056685;BC132828;BC132830;AK002070;AF165161;
CAST	yes	yes	yes	yes	P20810	Calpastatin	Calpastatin (Calpain inhibitor) (Sperm BS-17 component)	ICAL	CAST	Homo sapiens (Human)	708	NP_001035905.1 [P20810-9];NP_001035906.1 [P20810-7];NP_001035907.1 [P20810-10];NP_001035908.1 [P20810-1];NP_001035909.1 [P20810-4];NP_001271141.1;NP_001317560.1 [P20810-2];NP_001741.4 [P20810-6];NP_775083.1 [P20810-8];XP_006714759.1;XP_006714764.1;XP_006714766.1;XP_006714767.1;XP_016865402.1;	D16217;D50827;AF327443;BT009783;AK296919;CH471084;CH471084;CH471084;BC013579;BC016066;M86258;M28230;M28227;M28228;M28229;M33328;U26724;S73329;U38525;U31345;U31346;AF095891;
CASZ1	yes	no	no	yes	Q86V15	Zinc finger protein castor homolog 1	Zinc finger protein castor homolog 1 (Castor-related protein) (Putative survival-related protein) (Zinc finger protein 693)	CASZ1	CASZ1 CST SRG ZNF693	Homo sapiens (Human)	1759	NP_001073312.1 [Q86V15-1];NP_060236.3 [Q86V15-2];	DQ372703;DQ217660;BC004410;BC051883;AK000328;AK130996;
CAT	yes	no	yes	yes	P04040	Catalase	Catalase (EC 1.11.1.6)	CATA	CAT	Homo sapiens (Human)	527	NP_001743.1;	X04085;X04086;X04087;X04088;X04089;X04090;X04091;X04092;X04093;X04094;X04095;X04096;X04076;AY028632;AK291585;AK315350;AY545477;CH471064;CH471064;BC110398;BC112217;BC112219;L13609;K02400;
CATSPERB	yes	no	no	yes	Q9H7T0	Cation channel sperm-associated protein subunit beta	Cation channel sperm-associated protein subunit beta (CatSper-beta)	CTSRB	CATSPERB C14orf161	Homo sapiens (Human)	1116	NP_079040.2 [Q9H7T0-1];	AK024360;BC126214;BC126216;
CAV1	yes	no	yes	yes	Q03135	Caveolin-1	Caveolin-1	CAV1	CAV1 CAV	Homo sapiens (Human)	178	NP_001744.2 [Q03135-1];	Z18951;AF095593;AF095591;AF095592;AJ133269;AF125348;BT007143;BC009685;BC082246;
CBFA2T3	yes	no	no	yes	O75081	Protein CBFA2T3	Protein CBFA2T3 (MTG8-related protein 2) (Myeloid translocation gene on chromosome 16 protein) (hMTG16) (Zinc finger MYND domain-containing protein 4)	MTG16	CBFA2T3 MTG16 MTGR2 ZMYND4	Homo sapiens (Human)	653	NP_005178.4 [O75081-1];NP_787127.1 [O75081-2];	AB010419;AB010420;AB013286;AB013286;CH471184;CH471184;BC047019;BC062624;AF052217;AF052216;AF052215;AF052213;AF052214;AF052220;
CBFB	yes	no	no	yes	Q13951	Core-binding factor subunit beta	Core-binding factor subunit beta (CBF-beta) (Polyomavirus enhancer-binding protein 2 beta subunit) (PEA2-beta) (PEBP2-beta) (SL3-3 enhancer factor 1 subunit beta) (SL3/AKV core-binding factor beta subunit)	PEBB	CBFB	Homo sapiens (Human)	182	NP_001746.1 [Q13951-1];NP_074036.1 [Q13951-2];	AF294326;BT006862;AK290462;CH471092;CH471092;BC018509;L20298;
CBL	yes	no	no	yes	P22681	E3 ubiquitin-protein ligase CBL	E3 ubiquitin-protein ligase CBL (EC 2.3.2.27) (Casitas B-lineage lymphoma proto-oncogene) (Proto-oncogene c-Cbl) (RING finger protein 55) (RING-type E3 ubiquitin transferase CBL) (Signal transduction protein CBL)	CBL	CBL CBL2 RNF55	Homo sapiens (Human)	906	NP_005179.2;	X57110;BC132733;BC136463;
CBLB	yes	no	no	yes	Q13191	E3 ubiquitin-protein ligase CBL-B	E3 ubiquitin-protein ligase CBL-B (EC 2.3.2.27) (Casitas B-lineage lymphoma proto-oncogene b) (RING finger protein 56) (RING-type E3 ubiquitin transferase CBL-B) (SH3-binding protein CBL-B) (Signal transduction protein CBL-B)	CBLB	CBLB RNF56 Nbla00127	Homo sapiens (Human)	982	NP_001308717.1 [Q13191-1];NP_733762.2 [Q13191-1];XP_011511559.1 [Q13191-1];	U26710;U26711;U26712;DQ349203;AK292792;CH471052;CH471052;CH471052;BC032851;AB075490;BX537484;
CBR1	yes	no	yes	yes	P16152	Carbonyl reductase [NADPH] 1	Carbonyl reductase [NADPH] 1 (EC 1.1.1.184) (15-hydroxyprostaglandin dehydrogenase [NADP(+)]) (EC 1.1.1.197) (NADPH-dependent carbonyl reductase 1) (Prostaglandin 9-ketoreductase) (Prostaglandin-E(2) 9-reductase) (EC 1.1.1.189) (Short chain dehydrogenase/reductase family 21C member 1)	CBR1	CBR1 CBR CRN SDR21C1	Homo sapiens (Human)	277	NP_001273718.1 [P16152-2];NP_001748.1 [P16152-1];	J04056;M62420;AB003151;AP000688;AB124848;BT019843;CR541708;AK294142;AK314879;EF141836;AP001724;CH471079;CH471079;BC002511;BC015640;
CBR3	yes	no	no	yes	O75828	Carbonyl reductase [NADPH] 3	Carbonyl reductase [NADPH] 3 (EC 1.1.1.184) (NADPH-dependent carbonyl reductase 3) (Short chain dehydrogenase/reductase family 21C member 2)	CBR3	CBR3	Homo sapiens (Human)	277	NP_001227.1;	AB004854;AB003151;AB041012;AB124847;CR541709;EF462915;AP000689;AP001725;CH471079;BC002812;
CBS	yes	yes	no	no	P35520	cystathionine-beta-synthase(CBS)	Cystathionine beta-synthase (EC 4.2.1.22) (Beta-thionase) (Serine sulfhydrase)	CBS	CBS	Homo sapiens (Human)	551	NP_000062.1 [P35520-1];NP_001171479.1 [P35520-1];NP_001171480.1 [P35520-1];NP_001307227.1 [P35520-1];NP_001308002.1 [P35520-1];XP_011528079.1 [P35520-2];XP_011528083.1;XP_011528084.1;XP_011544396.1;XP_011544397.1;XP_011544399.1;XP_011544400.1;XP_011544401.1;XP_016883700.1;XP_016883701.1;XP_016883702.1;XP_016883703.1;XP_016883704.1;XP_016883705.1;XP_016883706.1;XP_016883707.1;XP_016883978.1;XP_016…	L19501;X82166;L14577;X88562;X91910;X98811;X98812;X98813;X98814;X98815;X98816;X98817;X98818;X98819;X98820;X98821;X98822;X98823;AF042836;AF042836;BT007154;AK313691;CH471079;CH471079;CH471079;CH471079;CH471079;BC000440;BC007257;BC010242;BC011381;
CBWD1	yes	no	no	yes	Q9BRT8	COBW domain-containing protein 1	COBW domain-containing protein 1 (Cobalamin synthase W domain-containing protein 1) (COBP) (NPC-A-6 COBW domain-containing protein 1) (NPC-A-6)	CBWD1	CBWD1	Homo sapiens (Human)	395	NP_001138827.1 [Q9BRT8-2];NP_001138828.1 [Q9BRT8-3];NP_060961.3 [Q9BRT8-1];	AF257330;AY343911;AY320414;AF212253;AK315855;AK290648;BC005996;BC009573;BC013432;BC132759;
CBX1	yes	yes	yes	yes	P83916	Chromobox protein homolog 1	Chromobox protein homolog 1 (HP1Hsbeta) (Heterochromatin protein 1 homolog beta) (HP1 beta) (Heterochromatin protein p25) (M31) (Modifier 1 protein) (p25beta)	CBX1	CBX1 CBX	Homo sapiens (Human)	185	NP_001120700.1;NP_006798.1;	U35451;BC002609;BC021302;
CBX2	yes	no	no	yes	Q14781	Chromobox protein homolog 2	Chromobox protein homolog 2	CBX2	CBX2	Homo sapiens (Human)	532	NP_005180.1 [Q14781-1];NP_116036.1 [Q14781-2];	BC004252;BC119759;BC119760;X77824;
CBX3	yes	yes	yes	yes	Q13185	Chromobox protein homolog 3	Chromobox protein homolog 3 (HECH) (Heterochromatin protein 1 homolog gamma) (HP1 gamma) (Modifier 2 protein)	CBX3	CBX3	Homo sapiens (Human)	183	NP_009207.2;NP_057671.2;XP_005249668.1;	U26312;AB030905;AF136630;BC000954;BC014380;
CBX4	yes	no	no	yes	O00257	E3 SUMO-protein ligase CBX4	E3 SUMO-protein ligase CBX4 (EC 2.3.2.-) (Chromobox protein homolog 4) (Polycomb 2 homolog) (Pc2) (hPc2)	CBX4	CBX4	Homo sapiens (Human)	560	NP_003646.2 [O00257-1];	AF013956;EU439707;AY390430;BC014967;U94344;
CBX5	yes	yes	yes	yes	P45973	Chromobox protein homolog 5	Chromobox protein homolog 5 (Antigen p25) (Heterochromatin protein 1 homolog alpha) (HP1 alpha)	CBX5	CBX5 HP1A	Homo sapiens (Human)	191	NP_001120793.1;NP_001120794.1;NP_036249.1;	S62077;L07515;AK313506;CH471054;BC006821;U26311;
CBX6	yes	no	no	yes	O95503	Chromobox protein homolog 6	Chromobox protein homolog 6	CBX6	CBX6	Homo sapiens (Human)	412	NP_001290423.1;NP_055107.3;	AK293035;CH471095;BC012111;BC064900;
CC2D1A	yes	no	no	yes	Q6P1N0	Coiled-coil and C2 domain-containing protein 1A	Coiled-coil and C2 domain-containing protein 1A (Akt kinase-interacting protein 1) (Five prime repressor element under dual repression-binding protein 1) (FRE under dual repression-binding protein 1) (Freud-1) (Putative NF-kappa-B-activating protein 023N)	C2D1A	CC2D1A AKI1	Homo sapiens (Human)	951	NP_060191.3 [Q6P1N0-1];XP_005260030.1 [Q6P1N0-2];	AF536205;AB097002;AK000248;AK026371;BC048345;BC064981;
CC2D1B	yes	no	no	yes	Q5T0F9	Coiled-coil and C2 domain-containing protein 1B	Coiled-coil and C2 domain-containing protein 1B (Five prime repressor element under dual repression-binding protein 2) (FRE under dual repression-binding protein 2) (Freud-2)	C2D1B	CC2D1B KIAA1836	Homo sapiens (Human)	858	NP_001317514.1 [Q5T0F9-2];NP_115825.1 [Q5T0F9-1];XP_005270647.1 [Q5T0F9-1];	AK130874;BC007912;BC016880;BC039308;AB058739;
CC2D2A	yes	no	no	yes	Q9P2K1	Coiled-coil and C2 domain-containing protein 2A	Coiled-coil and C2 domain-containing protein 2A	C2D2A	CC2D2A KIAA1345	Homo sapiens (Human)	1620	NP_001073991.2 [Q9P2K1-4];NP_001158192.1 [Q9P2K1-6];NP_065836.2 [Q9P2K1-5];XP_005248234.1 [Q9P2K1-4];XP_011512176.1 [Q9P2K1-6];	EU450799;AB037766;CH471069;BC103710;AK023876;
CCAR1	yes	yes	yes	yes	Q8IX12	Cell division cycle and apoptosis regulator protein 1	Cell division cycle and apoptosis regulator protein 1 (Cell cycle and apoptosis regulatory protein 1) (CARP-1) (Death inducer with SAP domain)	CCAR1	CCAR1 CARP1 DIS	Homo sapiens (Human)	1150	NP_001269888.1 [Q8IX12-2];NP_001269889.1 [Q8IX12-2];NP_060707.2 [Q8IX12-1];	AY249140;AF465616;AK000741;AK001452;AK001701;AK023438;AK298004;AK299307;AK292649;CH471083;BC015475;BC026036;BC089420;BC130626;BC132725;BC108682;
CCAR2	yes	no	no	yes	Q8N163	Cell cycle and apoptosis regulator protein 2	Cell cycle and apoptosis regulator protein 2 (Cell division cycle and apoptosis regulator protein 2) (DBIRD complex subunit KIAA1967) (Deleted in breast cancer gene 1 protein) (DBC-1) (DBC.1) (NET35) (p30 DBC)	CCAR2	CCAR2 DBC1 KIAA1967	Homo sapiens (Human)	923	NP_066997.3 [Q8N163-1];	AK314535;AL834162;AL834351;AL834352;BX640952;AL137523;CH471080;CH471080;BC018269;BC065495;AB075847;AF293335;
CCBE1	yes	no	no	yes	Q6UXH8	Collagen and calcium-binding EGF domain-containing protein 1	Collagen and calcium-binding EGF domain-containing protein 1 (Full of fluid protein homolog)	CCBE1	CCBE1 KIAA1983 UNQ1921/PRO4395	Homo sapiens (Human)	406	NP_597716.1 [Q6UXH8-1];	AB075863;AY358347;BX640826;BC046645;
CCBL2	yes	no	no	yes	Q6YP21	Kynurenine--oxoglutarate transaminase 3	Kynurenine--oxoglutarate transaminase 3 (EC 2.6.1.7) (Cysteine-S-conjugate beta-lyase 2) (EC 4.4.1.13) (Kynurenine aminotransferase 3) (Kynurenine aminotransferase III) (KATIII) (Kynurenine--glyoxylate transaminase) (EC 2.6.1.63) (Kynurenine--oxoglutarate transaminase III)	KAT3	KYAT3 CCBL2 KAT3	Homo sapiens (Human)	454	NP_001008661.1 [Q6YP21-1];NP_001008662.1 [Q6YP21-3];	AY028624;CR627392;AK057176;BC000819;AF091090;CR450282;
CCDC102A	yes	no	no	yes	Q96A19	Coiled-coil domain-containing protein 102A	Coiled-coil domain-containing protein 102A	C102A	CCDC102A	Homo sapiens (Human)	550	NP_149989.2;XP_011521771.1;	BC004307;BC008285;BC009941;
CCDC108	yes	no	no	yes	Q6ZU64	Cilia- and flagella-associated protein 65	Cilia- and flagella-associated protein 65 (Coiled-coil domain-containing protein 108)	CFA65	CFAP65 CCDC108	Homo sapiens (Human)	1925	NP_689602.2 [Q6ZU64-3];NP_919278.2 [Q6ZU64-1];	AK125957;AK127189;BC031585;BC130281;AL833882;
CCDC109A	yes	yes	no	no	Q8NE86	Calcium uniporter protein, mitochondrial	Calcium uniporter protein, mitochondrial (HsMCU) (Coiled-coil domain-containing protein 109A)	MCU	MCU C10orf42 CCDC109A	Homo sapiens (Human)	351	NP_001257608.1 [Q8NE86-2];NP_001257609.1 [Q8NE86-3];NP_612366.1 [Q8NE86-1];	AK315519;AK128016;CH471083;BC010682;BC034235;
CCDC110	yes	no	no	yes	Q8TBZ0	Coiled-coil domain-containing protein 110	Coiled-coil domain-containing protein 110 (Cancer/testis antigen 52) (CT52) (Cancer/testis antigen KM-HN-1)	CC110	CCDC110 KMHN1	Homo sapiens (Human)	833	NP_001138883.1 [Q8TBZ0-2];NP_689988.1 [Q8TBZ0-1];	AB080722;BC028419;BC038515;AK097605;
CCDC124	yes	no	no	yes	Q96CT7	Coiled-coil domain-containing protein 124	Coiled-coil domain-containing protein 124	CC124	CCDC124	Homo sapiens (Human)	223	NP_001129675.1;NP_612451.1;	BC013949;
CCDC125	yes	no	no	yes	Q86Z20	Coiled-coil domain-containing protein 125	Coiled-coil domain-containing protein 125 (Protein kenae)	CC125	CCDC125 KENAE	Homo sapiens (Human)	511	NP_001284626.1 [Q86Z20-2];NP_789786.2 [Q86Z20-1];XP_005248515.1 [Q86Z20-1];XP_005248520.1 [Q86Z20-2];XP_011541557.1 [Q86Z20-1];XP_011541558.1 [Q86Z20-1];	AB024691;AB024692;
CCDC13	yes	no	no	yes	Q8IYE1	Coiled-coil domain-containing protein 13	Coiled-coil domain-containing protein 13	CCD13	CCDC13	Homo sapiens (Human)	715	NP_653320.3;	BC036050;
CCDC130	yes	no	no	yes	P13994	Coiled-coil domain-containing protein 130	Coiled-coil domain-containing protein 130 (9 kDa protein)	CC130	CCDC130 SB115	Homo sapiens (Human)	396	NP_001307490.1;NP_001307493.1;NP_001307494.1;NP_001307495.1;NP_001307496.1;NP_001307497.1;NP_001307498.1;NP_110445.1;XP_005260143.1;	AF250306;BC002905;X13956;
CCDC132	yes	no	no	yes	Q96JG6	Syndetin	Syndetin (Coiled-coil domain-containing protein 132) (EARP/GARPII complex subunit VPS50)	VPS50	VPS50 CCDC132 KIAA1861	Homo sapiens (Human)	964	NP_001244927.1 [Q96JG6-3];NP_060137.2 [Q96JG6-1];NP_078829.1 [Q96JG6-2];	AB058764;AB100163;AK027234;AK126478;AC002453;CH236949;CH471091;CH471091;BC108708;BC017888;BC132740;BC132742;
CCDC135	yes	no	yes	no	Q8IY82	Dynein regulatory complex subunit 7	Dynein regulatory complex subunit 7 (Coiled-coil domain-containing protein 135) (Coiled-coil domain-containing protein lobo homolog)	DRC7	DRC7 C16orf50 CCDC135	Homo sapiens (Human)	874	NP_001276091.1 [Q8IY82-1];NP_001276092.1 [Q8IY82-2];NP_115645.4 [Q8IY82-1];XP_011521680.1 [Q8IY82-2];	AK093035;AK292558;BC036667;AL136907;
CCDC137	yes	no	no	yes	Q6PK04	Coiled-coil domain-containing protein 137	Coiled-coil domain-containing protein 137	CC137	CCDC137 cPERP-B	Homo sapiens (Human)	289	NP_954981.1;	BC009369;
CCDC141	yes	no	no	yes	Q6ZP82	Coiled-coil domain-containing protein 141	Coiled-coil domain-containing protein 141 (Coiled-coil protein associated with myosin II and DISC1)	CC141	CCDC141 CAMDI	Homo sapiens (Human)	1450	NP_775919.3 [Q6ZP82-2];	AC023270;CH471058;AK096821;AK129847;BC115378;
CCDC142	yes	no	no	yes	Q17RM4	Coiled-coil domain-containing protein 142	Coiled-coil domain-containing protein 142	CC142	CCDC142 PSEC0243	Homo sapiens (Human)	750	NP_116168.3 [Q17RM4-2];	AK075543;BC117269;BC143398;AK075209;
CCDC144A	yes	no	no	yes	A2RUR9	Coiled-coil domain-containing protein 144A	Coiled-coil domain-containing protein 144A	C144A	CCDC144A KIAA0565	Homo sapiens (Human)	1427	NP_055510.1 [A2RUR9-1];	AB011137;BC133019;AK125971;
CCDC146	yes	no	no	yes	Q8IYE0	Coiled-coil domain-containing protein 146	Coiled-coil domain-containing protein 146	CC146	CCDC146 KIAA1505	Homo sapiens (Human)	955	NP_065930.2 [Q8IYE0-1];	AB040938;AK292491;BC036053;
CCDC15	yes	no	no	yes	Q0P6D6	Coiled-coil domain-containing protein 15	Coiled-coil domain-containing protein 15	CCD15	CCDC15	Homo sapiens (Human)	951	NP_079280.2;	BC018540;AK023277;
CCDC150	yes	no	no	yes	Q8NCX0	Coiled-coil domain-containing protein 150	Coiled-coil domain-containing protein 150	CC150	CCDC150	Homo sapiens (Human)	1101	NP_001074008.1 [Q8NCX0-1];	AK096130;AL834537;AC068544;CH471063;BC062449;BC062658;
CCDC154	yes	no	no	yes	A6NI56	Coiled-coil domain-containing protein 154	Coiled-coil domain-containing protein 154	CC154	CCDC154 C16orf29	Homo sapiens (Human)	667	NP_001137452.1;	JN935901;
CCDC158	yes	no	no	yes	Q5M9N0	Coiled-coil domain-containing protein 158	Coiled-coil domain-containing protein 158	CD158	CCDC158	Homo sapiens (Human)	1113	NP_001036249.1 [Q5M9N0-1];XP_005263031.1 [Q5M9N0-1];	BC086869;AK098600;AK098636;
CCDC170	yes	no	no	yes	Q8IYT3	Coiled-coil domain-containing protein 170	Coiled-coil domain-containing protein 170	CC170	CCDC170 C6orf97	Homo sapiens (Human)	715	NP_079335.2;	AK026958;AK027300;BC060803;
CCDC171	yes	no	no	yes	Q6TFL3	Coiled-coil domain-containing protein 171	Coiled-coil domain-containing protein 171	CC171	CCDC171 C9orf93	Homo sapiens (Human)	1326	NP_775821.2 [Q6TFL3-1];XP_005251454.1 [Q6TFL3-4];XP_005251455.1 [Q6TFL3-4];XP_005251456.1 [Q6TFL3-4];XP_011516090.1 [Q6TFL3-4];	AY422473;AK094506;AK096586;AK128581;BC026063;BC064849;BC144214;BC150600;
CCDC174	yes	no	no	yes	Q6PII3	Coiled-coil domain-containing protein 174	Coiled-coil domain-containing protein 174	CC174	CCDC174 C3orf19	Homo sapiens (Human)	467	NP_057558.3;	BC013999;BC033897;
CCDC175	yes	no	no	yes	P0C221	Coiled-coil domain-containing protein 175	Coiled-coil domain-containing protein 175	CC175	CCDC175 C14orf38	Homo sapiens (Human)	793	NP_001157871.1;
CCDC178	yes	no	no	yes	Q5BJE1	Coiled-coil domain-containing protein 178	Coiled-coil domain-containing protein 178	CC178	CCDC178 C18orf34	Homo sapiens (Human)	867	NP_001098998.1 [Q5BJE1-1];NP_001295055.1;NP_945346.2 [Q5BJE1-2];XP_011524250.1;XP_011524253.1 [Q5BJE1-3];	AK126038;AK129955;BC091517;
CCDC18	yes	no	no	yes	Q5T9S5	Coiled-coil domain-containing protein 18	Coiled-coil domain-containing protein 18 (Sarcoma antigen NY-SAR-24)	CCD18	CCDC18	Homo sapiens (Human)	1454	NP_001293005.1 [Q5T9S5-1];NP_996769.3;	AK126045;
CCDC186	yes	no	no	yes	Q7Z3E2	Coiled-coil domain-containing protein 186	Coiled-coil domain-containing protein 186 (CTCL tumor antigen HD-CL-01/L14-2)	CC186	CCDC186 C10orf118	Homo sapiens (Human)	898	NP_001308758.1;NP_060487.2;NP_694981.1;	AL834368;BX537964;BC070368;BC103499;BC105632;BC152306;AF273054;AK001050;AK092620;BK001329;
CCDC22	yes	no	no	yes	O60826	Coiled-coil domain-containing protein 22	Coiled-coil domain-containing protein 22	CCD22	CCDC22 CXorf37 JM1	Homo sapiens (Human)	627	NP_054727.1;	AJ005890;AK291976;BC000972;BC011675;
CCDC33	yes	no	no	yes	Q8N5R6	Coiled-coil domain-containing protein 33	Coiled-coil domain-containing protein 33 (Cancer/testis antigen 61) (CT61)	CCD33	CCDC33	Homo sapiens (Human)	958	NP_001274110.1 [Q8N5R6-4];NP_079331.3 [Q8N5R6-6];NP_877592.2 [Q8N5R6-5];	AK057417;AK026821;AK290709;BC031684;
CCDC34	yes	no	no	yes	Q96HJ3	Coiled-coil domain-containing protein 34	Coiled-coil domain-containing protein 34 (Renal carcinoma antigen NY-REN-41)	CCD34	CCDC34 RAMA3 L15	Homo sapiens (Human)	373	NP_110398.1 [Q96HJ3-1];NP_542385.1 [Q96HJ3-2];	AY598334;AK313358;BC008496;AF155108;AF382034;AF301222;
CCDC39	yes	no	no	yes	Q9UFE4	Coiled-coil domain-containing protein 39	Coiled-coil domain-containing protein 39	CCD39	CCDC39	Homo sapiens (Human)	941	NP_852091.1 [Q9UFE4-1];	AK304270;AL122120;
CCDC40	yes	no	no	yes	Q4G0X9	Coiled-coil domain-containing protein 40	Coiled-coil domain-containing protein 40	CCD40	CCDC40 KIAA1640	Homo sapiens (Human)	1142	NP_001230271.1 [Q4G0X9-2];NP_001317437.1 [Q4G0X9-4];NP_060420.2 [Q4G0X9-1];	AB046860;AK000760;CH471099;CH471099;BC035251;BC058288;
CCDC47	yes	yes	yes	yes	Q96A33	Coiled-coil domain-containing protein 47	Coiled-coil domain-containing protein 47 (Calumin)	CCD47	CCDC47 GK001 MSTP041 PSEC0077	Homo sapiens (Human)	483	NP_064583.2 [Q96A33-1];XP_005257584.1 [Q96A33-1];	AF226054;AK027786;AK027844;AK075387;AK314328;CH471109;CH471109;CH471109;BC008905;BC013600;AF113221;
CCDC50	yes	no	no	yes	Q8IVM0	Coiled-coil domain-containing protein 50	Coiled-coil domain-containing protein 50 (Protein Ymer)	CCD50	CCDC50 C3orf6	Homo sapiens (Human)	306	NP_777568.1 [Q8IVM0-1];NP_848018.1 [Q8IVM0-2];	AJ416916;AJ557013;BC065004;
CCDC56	yes	yes	yes	no	Q9Y2R0	Cytochrome c oxidase assembly factor 3 homolog, mitochondrial	Cytochrome c oxidase assembly factor 3 homolog, mitochondrial (Coiled-coil domain-containing protein 56) (Mitochondrial translation regulation assembly intermediate of cytochrome c oxidase protein of 12 kDa)	COA3	COA3 CCDC56 MITRAC12 HSPC009	Homo sapiens (Human)	106	NP_001035521.1;	AF070665;AK290863;CH471152;BC002698;
CCDC57	yes	no	no	yes	Q2TAC2	Coiled-coil domain-containing protein 57	Coiled-coil domain-containing protein 57	CCD57	CCDC57	Homo sapiens (Human)	915	NP_001303250.1 [Q2TAC2-2];NP_932348.2 [Q2TAC2-1];	CH471099;BC040264;BC110997;AK074059;
CCDC6	yes	yes	yes	yes	Q16204	Coiled-coil domain-containing protein 6	Coiled-coil domain-containing protein 6 (Papillary thyroid carcinoma-encoded protein) (Protein H4)	CCDC6	CCDC6 D10S170 TST1	Homo sapiens (Human)	474	NP_005427.2;	S72869;AK292593;CH471083;BC036757;BC064391;M31213;
CCDC62	yes	no	no	yes	Q6P9F0	Coiled-coil domain-containing protein 62	Coiled-coil domain-containing protein 62 (Protein TSP-NY) (Protein aaa)	CCD62	CCDC62	Homo sapiens (Human)	684	NP_958843.2 [Q6P9F0-1];XP_006719706.1 [Q6P9F0-1];XP_006719707.1 [Q6P9F0-2];	AY254201;AK097663;AK124633;AK292466;BC060796;AY009105;
CCDC66	yes	no	no	yes	A2RUB6	Coiled-coil domain-containing protein 66	Coiled-coil domain-containing protein 66	CCD66	CCDC66	Homo sapiens (Human)	948	NP_001012524.4 [A2RUB6-3];NP_001135419.1 [A2RUB6-1];XP_016861723.1;XP_016861724.1;	AK095688;AK125303;BC047509;BC132827;
CCDC67	yes	no	no	yes	Q05D60	Deuterosome assembly protein 1	Deuterosome assembly protein 1 (Coiled-coil domain-containing protein 67)	DEUP1	DEUP1 CCDC67	Homo sapiens (Human)	604	NP_857596.2 [Q05D60-1];XP_005273859.1 [Q05D60-1];	BC017929;BC031247;AK058122;
CCDC68	yes	no	no	yes	Q9H2F9	Coiled-coil domain-containing protein 68	Coiled-coil domain-containing protein 68 (Cutaneous T-cell lymphoma-associated antigen se57-1) (CTCL-associated antigen se57-1)	CCD68	CCDC68	Homo sapiens (Human)	335	NP_001137301.1;NP_079490.1;XP_006722615.1;XP_011524500.1;XP_011524501.1;XP_011524502.1;XP_011524503.1;	AF273051;AK313793;BC029508;
CCDC7	yes	no	no	yes	Q9H943	coiled-coil domain containing 7(CCDC7)	Coiled-coil domain-containing protein 7 (Protein BIOT2)	CCDC7	CCDC7 BIOT2 C10orf68	Homo sapiens (Human)	1385	NP_001021554.1 [Q96M83-3];NP_001308044.1 [Q96M83-1];NP_659460.3 [Q96M83-3];XP_011517965.1 [Q96M83-1];	AK023093;AK057324;AK097668;CH471072;BC022020;BC042672;BC125091;
CCDC71	yes	no	no	yes	Q8IV32	Coiled-coil domain-containing protein 71	Coiled-coil domain-containing protein 71	CCD71	CCDC71	Homo sapiens (Human)	467	NP_075054.3;	AK022862;AK023691;BC035516;BC071960;
CCDC73	yes	no	no	yes	Q6ZRK6	Coiled-coil domain-containing protein 73	Coiled-coil domain-containing protein 73 (Sarcoma antigen NY-SAR-79)	CCD73	CCDC73	Homo sapiens (Human)	1079	NP_001008392.2 [Q6ZRK6-1];	AK128159;AK131470;BC062749;AY211922;
CCDC74A	yes	no	no	yes	Q96AQ1	Coiled-coil domain-containing protein 74A	Coiled-coil domain-containing protein 74A	CC74A	CCDC74A	Homo sapiens (Human)	378	NP_001245235.1 [Q96AQ1-2];NP_620125.1 [Q96AQ1-1];	AC093838;BC016861;BC063387;
CCDC77	yes	no	no	yes	Q9BR77	Coiled-coil domain-containing protein 77	Coiled-coil domain-containing protein 77	CCD77	CCDC77	Homo sapiens (Human)	488	NP_001123618.1 [Q9BR77-2];NP_001123619.1 [Q9BR77-2];NP_001123620.1 [Q9BR77-2];NP_115734.1 [Q9BR77-1];	AK027638;AK293165;AK316029;CH471116;BC006444;
CCDC79	yes	no	no	yes	Q8NA31	Telomere repeats-binding bouquet formation protein 1	Telomere repeats-binding bouquet formation protein 1 (Coiled-coil domain-containing protein 79)	TERB1	TERB1 CCDC79	Homo sapiens (Human)	727	NP_001129977.1 [Q8NA31-1];XP_011521306.1;XP_011521307.1 [Q8NA31-1];XP_011521308.1;XP_011521309.1;XP_011521310.1 [Q8NA31-1];XP_011521311.1 [Q8NA31-1];XP_011521320.1;	AK093213;BC126109;
CCDC80	yes	no	no	yes	Q76M96	Coiled-coil domain-containing protein 80	Coiled-coil domain-containing protein 80 (Down-regulated by oncogenes protein 1) (Up-regulated in BRS-3 deficient mouse homolog)	CCD80	CCDC80 DRO1 URB HBE245	Homo sapiens (Human)	950	NP_955805.1 [Q76M96-1];NP_955806.1 [Q76M96-1];	AY333429;AY548106;AY548107;AY526612;AB052098;AF506819;BX647817;BX647117;AL833034;CH471052;CH471052;BC042105;BC073164;BC086876;BC110842;BC116178;AK075210;
CCDC81	yes	no	no	yes	Q6ZN84	Coiled-coil domain-containing protein 81	Coiled-coil domain-containing protein 81	CCD81	CCDC81	Homo sapiens (Human)	652	NP_001149946.1 [Q6ZN84-1];NP_068599.3 [Q6ZN84-2];	AK027167;AK131331;AK223168;BC126412;
CCDC82	yes	no	no	yes	Q8N4S0	Coiled-coil domain-containing protein 82	Coiled-coil domain-containing protein 82	CCD82	CCDC82 HT025	Homo sapiens (Human)	544	NP_001305665.1 [Q8N4S0-1];NP_001305666.1 [Q8N4S0-2];NP_079001.2 [Q8N4S0-1];XP_005274349.1 [Q8N4S0-1];XP_011541286.1 [Q8N4S0-1];XP_011541289.1 [Q8N4S0-1];XP_011541290.1 [Q8N4S0-1];XP_016873794.1;XP_016873795.1;XP_016873796.1 [Q8N4S0-1];XP_016873797.1;	AF245436;AK027171;AK056790;BC018663;BC033726;
CCDC83	yes	no	no	yes	Q8IWF9	Coiled-coil domain-containing protein 83	Coiled-coil domain-containing protein 83	CCD83	CCDC83 HSD9	Homo sapiens (Human)	413	NP_001273088.1 [Q8IWF9-1];NP_775827.2 [Q8IWF9-2];XP_011543141.1 [Q8IWF9-2];XP_011543142.1 [Q8IWF9-2];XP_011543143.1 [Q8IWF9-2];	AY251167;AK093405;AK124113;AK314036;CH471076;BC040280;
CCDC85A	yes	no	no	yes	Q96PX6	Coiled-coil domain-containing protein 85A	Coiled-coil domain-containing protein 85A	CC85A	CCDC85A KIAA1912	Homo sapiens (Human)	553	NP_001073902.1;	AB067499;
CCDC86	yes	no	no	yes	Q9H6F5	Coiled-coil domain-containing protein 86	Coiled-coil domain-containing protein 86 (Cytokine-induced protein with coiled-coil domain)	CCD86	CCDC86 CYCLON	Homo sapiens (Human)	360	NP_077003.1 [Q9H6F5-1];	DQ501251;AK025974;AK302329;BC001378;
CCDC87	yes	no	no	yes	Q9NVE4	Coiled-coil domain-containing protein 87	Coiled-coil domain-containing protein 87	CCD87	CCDC87	Homo sapiens (Human)	849	NP_060689.2;	AK001648;BC034469;
CCDC88A	yes	no	no	yes	Q3V6T2	Girdin	Girdin (Akt phosphorylation enhancer) (APE) (Coiled-coil domain-containing protein 88A) (G alpha-interacting vesicle-associated protein) (GIV) (Girders of actin filament) (Hook-related protein 1) (HkRP1)	GRDN	CCDC88A APE GRDN KIAA1212	Homo sapiens (Human)	1871	NP_001129069.1 [Q3V6T2-3];NP_001241872.1 [Q3V6T2-5];NP_060554.3 [Q3V6T2-2];XP_011531267.1;XP_011531268.1 [Q3V6T2-1];XP_011531269.1 [Q3V6T2-2];	AB201172;AB125644;AC019198;AC092176;BC132736;BC144320;BX537985;BX538154;BX648138;
CCDC88B	yes	no	no	yes	A6NC98	Coiled-coil domain-containing protein 88B	Coiled-coil domain-containing protein 88B (Brain leucine zipper domain-containing protein) (Gipie) (Hook-related protein 3) (HkRP3)	CC88B	CCDC88B BRLZ	Homo sapiens (Human)	1476	NP_115627.6 [A6NC98-1];	AL136799;AK090436;BC040232;BC141866;AY491401;
CCDC88C	yes	no	no	yes	Q9P219	Protein Daple	Protein Daple (Coiled-coil domain-containing protein 88C) (Dvl-associating protein with a high frequency of leucine residues) (hDaple) (Hook-related protein 2) (HkRP2)	DAPLE	CCDC88C DAPLE KIAA1509	Homo sapiens (Human)	2028	NP_001073883.2 [Q9P219-1];	BC028565;BC035914;BX248302;AB040942;AL833046;
CCDC9	yes	no	no	yes	Q9Y3X0	Coiled-coil domain-containing protein 9	Coiled-coil domain-containing protein 9	CCDC9	CCDC9	Homo sapiens (Human)	531	NP_056418.1;XP_016882067.1;	AL050284;BC002787;BC009743;
[truncated: 6,262 more rows]
